# Supplementary material for: Methyl 2-(7-benz­yloxy-1-naphth­yl)-2-oxoacetate
Source: Acta Crystallogr Sect E Struct Rep Online. 2008 Jul 5;64(Pt 8):o1409. doi: 10.1107/S160053680801982X (PMC2962042; doi:10.1107/S160053680801982X)
Supplement: Supplementary file 1 [file e-64-o1409-sup1.cif]

##############################################################################
###                                                                        ###
###        Electronic paper (Acta Crystallographica Section E)             ###
###                                                                        ###
##############################################################################
#                                                                            #
# This CIF contains the data in a paper accepted for publication in Acta     #
# Crystallographica Section E. It conforms to the requirements of Notes      #
# for Authors for Section E, and has been peer reviewed under the auspices   #
# of the IUCr Commission on Journals.                                        #
#                                                                            #
# Full details of the Crystallographic Information File format               #
# are given in the paper "The Crystallographic Information File (CIF):       #
# a New Standard Archive File for Crystallography" by S. R. Hall, F. H.      #
# Allen and I. D. Brown [Acta Cryst. (1991), A47, 655-685].                  #
#                                                                            #
# The current version of the core CIF dictionary is obtainable from          #
# ftp://ftp.iucr.org/pub/cif_core.dic. The current version number is 2.4.    #
#                                                                            #
# Software is freely available for graphical display of the structure(s) in  #
# this CIF.  For information consult the CIF home page http://www.iucr.org/  #
# cif/home.html                                                              #
#                                                                            #
# This file may be used for bona fide research purposes within the           #
# scientific community so long as proper attribution is given to the journal # 
# article from which it was obtained.                                        #
#                                                                            #
##############################################################################
                                             
data_global
_audit_creation_method     'form.cif (version 2.0)'
_journal_data_validation_number     ?
_journal_date_recd_electronic     2008-06-25
_journal_date_accepted     2008-06-29
_journal_name_full     'Acta Crystallographica, Section E'
_journal_year     2008
_journal_volume     64
_journal_issue      8
_journal_page_first     o1409
_journal_page_last     o1409
_journal_paper_category     QO
_journal_coeditor_code     IS2310
_publ_contact_author_name     'Professor Fun, Hoong-Kun'
_publ_contact_author_address
;
X-ray Crystallography Unit
School of Physics
Universiti Sains Malaysia
11800 USM, Penang
Malaysia
;
_publ_contact_author_email     hkfun@usm.my
_publ_contact_author_fax     '6 04 6579150'
_publ_contact_author_phone     '6 04 6577888  Ext. 3690'
_publ_section_title
;
Methyl 2-(7-benzyloxy-1-naphthyl)-2-oxoacetate
;
loop_
    _publ_author_name
    _publ_author_footnote
    _publ_author_address
    'Hoong-Kun Fun' ?
;
X-ray Crystallography Unit
School of Physics
Universiti Sains Malaysia
11800 USM, Penang
Malaysia
;
    'Suchada Chantrapromma'
;
Additional correspondence author, e-mail: suchada.c@psu.ac.th.
;
;
Crystal Materials Research Unit
Department of Chemistry
Faculty of Science
Prince of Songkla University
Hat-Yai, Songkhla 90112
Thailand
;
    'Shu-Xian Li'
;
Current address: Department of Chemistry, Beijing Normal University,
Beijing 100875, People's Republic of China.
;
;
Department of Chemistry
Handan College
Handan
Hebei 056005
People's Republic of China
;
    'Hua-Min Li' ?
;
Department of Chemistry
Handan College
Handan
Hebei 056005
People's Republic of China
;
data_I
_audit_creation_method     SHELXL97
_chemical_name_systematic
;
Methyl 2-(7-benzyloxy-1-naphthyl)-2-oxoacetate
;
_chemical_name_common
;
;
_chemical_formula_moiety     'C20 H16 O4'
_chemical_formula_sum     'C20 H16 O4'
_chemical_formula_iupac     'C20 H16 O4'
_chemical_formula_weight     320.33
_chemical_melting_point     358
_symmetry_cell_setting     orthorhombic
_symmetry_space_group_name_H-M     'P 21 21 21'
_symmetry_space_group_name_Hall     'P 2ac 2ab'
loop_
    _symmetry_equiv_pos_as_xyz
    'x, y, z'
    '-x+1/2, -y, z+1/2'
    '-x, y+1/2, -z+1/2'
    'x+1/2, -y+1/2, -z'
_cell_length_a     5.6145(3)
_cell_length_b     15.7422(8)
_cell_length_c     17.3843(8)
_cell_angle_alpha     90.00
_cell_angle_beta     90.00
_cell_angle_gamma     90.00
_cell_volume     1536.50(13)
_cell_formula_units_Z     4
_cell_measurement_reflns_used     2575
_cell_measurement_theta_min     1.75
_cell_measurement_theta_max     30.00
_cell_measurement_temperature     100.00(10)
_exptl_crystal_description     plate
_exptl_crystal_colour     colourless
_exptl_crystal_size_max     0.58
_exptl_crystal_size_mid     0.32
_exptl_crystal_size_min     0.10
_exptl_crystal_density_diffrn     1.385
_exptl_crystal_density_meas     ?
_exptl_crystal_density_method     'not measured'
_exptl_crystal_F_000     672
_exptl_absorpt_coefficient_mu     0.096
_exptl_absorpt_correction_type     multi-scan
_exptl_absorpt_process_details     '(SADABS; Bruker, 2005)'
_exptl_absorpt_correction_T_min     0.9461
_exptl_absorpt_correction_T_max     0.9905
_exptl_special_details
;
The low-temparture data was collected with the Oxford Cryosystem Cobra
low-temperature attachment.
;
_diffrn_ambient_temperature     100.00(10)
_diffrn_radiation_type     MoK\a
_diffrn_radiation_wavelength     0.71073
_diffrn_radiation_source     'fine-focus sealed tube'
_diffrn_radiation_monochromator     graphite
_diffrn_measurement_device_type     'Bruker SMART APEXII CCD area-detector'
_diffrn_measurement_method     \w
_diffrn_detector_area_resol_mean     8.33
_diffrn_reflns_number     17379
_diffrn_reflns_av_R_equivalents     0.0385
_diffrn_reflns_av_sigmaI/netI     0.0227
_diffrn_reflns_theta_min     1.75
_diffrn_reflns_theta_max     30.00
_diffrn_reflns_theta_full     30.00
_diffrn_measured_fraction_theta_max     0.999
_diffrn_measured_fraction_theta_full     0.999
_diffrn_reflns_limit_h_min     -7
_diffrn_reflns_limit_h_max     7
_diffrn_reflns_limit_k_min     -22
_diffrn_reflns_limit_k_max     22
_diffrn_reflns_limit_l_min     -22
_diffrn_reflns_limit_l_max     24
_diffrn_standards_number     0
_diffrn_standards_interval_count     ?
_diffrn_standards_interval_time     ?
_diffrn_standards_decay_%     ?
_refine_special_details
;
Refinement of <i>F</i>^2^ against ALL reflections. The weighted <i>R</i>-factor
<i>wR</i> and goodness of fit <i>S</i> are based on <i>F</i>^2^, conventional
<i>R</i>-factors <i>R</i> are based on <i>F</i>, with <i>F</i> set to zero for
negative <i>F</i>^2^. The threshold expression of <i>F</i>^2^ >
\s(<i>F</i>^2^) is used only for calculating <i>R</i>-factors(gt) <i>etc</i>.
and is not relevant to the choice of reflections for refinement.
<i>R</i>-factors based on <i>F</i>^2^ are statistically about twice as large
as those based on <i>F</i>, and <i>R</i>- factors based on ALL data will be
even larger.
;
_reflns_number_total     2575
_reflns_number_gt     2380
_reflns_threshold_expression     I>2\s(I)
_refine_ls_structure_factor_coef     Fsqd
_refine_ls_matrix_type     full
_refine_ls_R_factor_all     0.0375
_refine_ls_R_factor_gt     0.0338
_refine_ls_wR_factor_gt     0.0888
_refine_ls_wR_factor_ref     0.1000
_refine_ls_goodness_of_fit_ref     1.083
_refine_ls_restrained_S_all     1.083
_refine_ls_number_reflns     2575
_refine_ls_number_parameters     218
_refine_ls_number_restraints     0
_refine_ls_hydrogen_treatment     constr
_refine_ls_weighting_scheme     calc
_refine_ls_weighting_details
       'calc w = 1/[\s^2^(Fo^2^)+(0.0565P)^2^+0.2831P] where P=(Fo^2^+2Fc^2^)/3'
_atom_sites_solution_hydrogens     geom
_atom_sites_solution_primary     direct
_atom_sites_solution_secondary     difmap
_refine_ls_shift/su_max     0.001
_refine_ls_shift/su_mean     0.000
_refine_diff_density_max     0.288
_refine_diff_density_min     -0.173
_refine_ls_extinction_method     none
_refine_ls_extinction_coef     ?
loop_
    _atom_type_symbol
    _atom_type_description
    _atom_type_scat_dispersion_real
    _atom_type_scat_dispersion_imag
    _atom_type_scat_source
    'C' 'C' 0.0033 0.0000
                         'International Tables Vol C Tables 4.2.6.8 and 6.1.1.4'
    'H' 'H' 0.0000 0.0000
                         'International Tables Vol C Tables 4.2.6.8 and 6.1.1.4'
    'O' 'O' 0.0106 0.0000
                         'International Tables Vol C Tables 4.2.6.8 and 6.1.1.4'
_computing_data_collection     'APEX2 (Bruker, 2005)'
_computing_cell_refinement     'APEX2 (Bruker, 2005)'
_computing_data_reduction     'SAINT (Bruker, 2005)'
_computing_structure_solution     'SHELXTL (Sheldrick, 2008)'
_computing_structure_refinement     'SHELXTL (Sheldrick, 2008)'
_computing_molecular_graphics     'SHELXTL (Sheldrick, 2008)'
_computing_publication_material
;
SHELXTL (Sheldrick, 2008) and PLATON (Spek, 2003)
;
loop_
    _atom_site_type_symbol
    _atom_site_label
    _atom_site_fract_x
    _atom_site_fract_y
    _atom_site_fract_z
    _atom_site_U_iso_or_equiv
    _atom_site_adp_type
    _atom_site_calc_flag
    _atom_site_refinement_flags
    _atom_site_occupancy
    _atom_site_disorder_assembly
    _atom_site_disorder_group
    O O1 0.3014(2) 0.54915(8) 0.63643(7) 0.0236(3) Uani d . 1 . .
    O O2 0.8876(3) 0.51454(8) 0.43322(7) 0.0253(3) Uani d . 1 . .
    O O3 1.0904(3) 0.35791(8) 0.33767(8) 0.0268(3) Uani d . 1 . .
    O O4 1.3439(2) 0.46196(8) 0.37431(7) 0.0222(3) Uani d . 1 . .
    C C1 0.4708(3) 0.48752(10) 0.63241(10) 0.0189(3) Uani d . 1 . .
    C C2 0.4861(4) 0.43676(10) 0.69963(10) 0.0223(3) Uani d . 1 . .
    H H2A 0.3821 0.4459 0.7404 0.027 Uiso calc R 1 . .
    C C3 0.6541(3) 0.37447(10) 0.70417(10) 0.0213(3) Uani d . 1 . .
    H H3A 0.6623 0.3409 0.7481 0.026 Uiso calc R 1 . .
    C C4 0.8161(3) 0.35991(10) 0.64334(9) 0.0187(3) Uani d . 1 . .
    C C5 0.9937(4) 0.29689(10) 0.64975(10) 0.0218(3) Uani d . 1 . .
    H H5A 1.0026 0.2646 0.6944 0.026 Uiso calc R 1 . .
    C C6 1.1535(3) 0.28219(10) 0.59170(10) 0.0226(4) Uani d . 1 . .
    H H6A 1.2696 0.2405 0.5970 0.027 Uiso calc R 1 . .
    C C7 1.1400(3) 0.33079(10) 0.52406(10) 0.0209(3) Uani d . 1 . .
    H H7A 1.2462 0.3199 0.4842 0.025 Uiso calc R 1 . .
    C C8 0.9712(3) 0.39479(10) 0.51538(9) 0.0182(3) Uani d . 1 . .
    C C9 0.8007(3) 0.41091(10) 0.57529(9) 0.0171(3) Uani d . 1 . .
    C C10 0.6209(3) 0.47439(9) 0.57108(9) 0.0177(3) Uani d . 1 . .
    H H10A 0.6048 0.5070 0.5268 0.021 Uiso calc R 1 . .
    C C11 0.2839(3) 0.60828(10) 0.57358(9) 0.0192(3) Uani d . 1 . .
    H H11A 0.2236 0.5798 0.5281 0.023 Uiso calc R 1 . .
    H H11B 0.4396 0.6316 0.5618 0.023 Uiso calc R 1 . .
    C C12 0.1165(3) 0.67811(10) 0.59753(9) 0.0183(3) Uani d . 1 . .
    C C13 0.1697(3) 0.76264(10) 0.57956(10) 0.0202(3) Uani d . 1 . .
    H H13A 0.3105 0.7757 0.5540 0.024 Uiso calc R 1 . .
    C C14 0.0126(3) 0.82699(10) 0.59983(10) 0.0212(3) Uani d . 1 . .
    H H14A 0.0485 0.8830 0.5875 0.025 Uiso calc R 1 . .
    C C15 -0.1971(3) 0.80841(10) 0.63826(10) 0.0219(3) Uani d . 1 . .
    H H15A -0.3026 0.8517 0.6510 0.026 Uiso calc R 1 . .
    C C16 -0.2495(3) 0.72467(11) 0.65769(10) 0.0219(3) Uani d . 1 . .
    H H16A -0.3884 0.7120 0.6845 0.026 Uiso calc R 1 . .
    C C17 -0.0931(3) 0.66001(10) 0.63687(10) 0.0198(3) Uani d . 1 . .
    H H17A -0.1293 0.6040 0.6494 0.024 Uiso calc R 1 . .
    C C18 0.9888(3) 0.44716(10) 0.44555(10) 0.0187(3) Uani d . 1 . .
    C C19 1.1476(3) 0.41483(10) 0.38003(9) 0.0189(3) Uani d . 1 . .
    C C20 1.4989(4) 0.44233(11) 0.30990(10) 0.0232(3) Uani d . 1 . .
    H H20A 1.6051 0.4891 0.3010 0.035 Uiso calc R 1 . .
    H H20B 1.4044 0.4326 0.2647 0.035 Uiso calc R 1 . .
    H H20C 1.5899 0.3923 0.3214 0.035 Uiso calc R 1 . .
loop_
    _atom_site_aniso_label
    _atom_site_aniso_U_11
    _atom_site_aniso_U_22
    _atom_site_aniso_U_33
    _atom_site_aniso_U_12
    _atom_site_aniso_U_13
    _atom_site_aniso_U_23
    O1 0.0271(7) 0.0212(5) 0.0224(6) 0.0087(5) 0.0058(5) 0.0049(5)
    O2 0.0272(7) 0.0212(5) 0.0274(6) 0.0057(5) 0.0047(6) 0.0037(5)
    O3 0.0274(7) 0.0242(6) 0.0287(6) -0.0045(6) 0.0028(6) -0.0071(5)
    O4 0.0216(6) 0.0225(5) 0.0224(6) -0.0041(5) 0.0035(5) -0.0030(5)
    C1 0.0202(8) 0.0157(6) 0.0207(7) 0.0022(6) 0.0002(7) 0.0000(6)
    C2 0.0264(9) 0.0206(7) 0.0198(7) 0.0030(7) 0.0034(7) 0.0013(6)
    C3 0.0265(9) 0.0190(7) 0.0185(7) 0.0011(7) -0.0011(7) 0.0026(6)
    C4 0.0216(8) 0.0146(6) 0.0198(7) -0.0004(6) -0.0027(7) -0.0008(6)
    C5 0.0270(9) 0.0175(7) 0.0210(8) 0.0019(7) -0.0059(7) 0.0012(6)
    C6 0.0238(9) 0.0171(7) 0.0268(8) 0.0036(6) -0.0041(7) -0.0003(6)
    C7 0.0201(8) 0.0192(7) 0.0233(8) 0.0015(7) -0.0001(7) -0.0027(6)
    C8 0.0189(8) 0.0159(6) 0.0199(7) -0.0004(6) -0.0004(6) -0.0014(6)
    C9 0.0188(7) 0.0142(6) 0.0183(7) -0.0013(6) -0.0013(6) -0.0020(5)
    C10 0.0196(8) 0.0158(7) 0.0177(7) 0.0006(6) -0.0014(6) 0.0006(6)
    C11 0.0218(8) 0.0184(7) 0.0175(7) 0.0026(6) 0.0002(6) 0.0015(6)
    C12 0.0189(8) 0.0187(7) 0.0174(7) 0.0017(6) -0.0029(6) -0.0014(6)
    C13 0.0218(8) 0.0197(7) 0.0192(7) -0.0006(6) -0.0003(7) 0.0018(6)
    C14 0.0268(9) 0.0156(7) 0.0210(7) -0.0003(7) -0.0033(7) -0.0001(6)
    C15 0.0244(9) 0.0202(7) 0.0211(8) 0.0046(7) -0.0018(7) -0.0032(6)
    C16 0.0193(8) 0.0248(8) 0.0216(8) 0.0010(7) -0.0004(7) -0.0011(6)
    C17 0.0194(8) 0.0177(6) 0.0224(8) -0.0003(6) -0.0020(7) 0.0009(6)
    C18 0.0183(7) 0.0177(7) 0.0201(7) -0.0021(6) 0.0007(6) -0.0021(6)
    C19 0.0185(8) 0.0167(6) 0.0214(7) 0.0007(6) 0.0000(6) 0.0012(6)
    C20 0.0202(8) 0.0262(8) 0.0232(8) -0.0001(7) 0.0046(7) 0.0009(6)
_geom_special_details
;
All e.s.d.'s (except the e.s.d. in the dihedral angle between two l.s. planes)
are estimated using the full covariance matrix. The cell e.s.d.'s are taken
into account individually in the estimation of e.s.d.'s in distances, angles
and torsion angles; correlations between e.s.d.'s in cell parameters are only
used when they are defined by crystal symmetry. An approximate (isotropic)
treatment of cell e.s.d.'s is used for estimating e.s.d.'s involving l.s.
planes.
;
loop_
    _geom_bond_atom_site_label_1
    _geom_bond_atom_site_label_2
    _geom_bond_site_symmetry_2
    _geom_bond_distance
    _geom_bond_publ_flag
    O1 C1 . 1.361(2) ?
    O1 C11 . 1.4387(19) ?
    O2 C18 . 1.222(2) ?
    O3 C19 . 1.204(2) ?
    O4 C19 . 1.332(2) ?
    O4 C20 . 1.452(2) ?
    C1 C10 . 1.375(2) ?
    C1 C2 . 1.418(2) ?
    C2 C3 . 1.363(2) ?
    C2 H2A . 0.9300 ?
    C3 C4 . 1.414(2) ?
    C3 H3A . 0.9300 ?
    C4 C5 . 1.411(2) ?
    C4 C9 . 1.432(2) ?
    C5 C6 . 1.370(3) ?
    C5 H5A . 0.9300 ?
    C6 C7 . 1.405(2) ?
    C6 H6A . 0.9300 ?
    C7 C8 . 1.391(2) ?
    C7 H7A . 0.9300 ?
    C8 C9 . 1.437(2) ?
    C8 C18 . 1.471(2) ?
    C9 C10 . 1.422(2) ?
    C10 H10A . 0.9300 ?
    C11 C12 . 1.505(2) ?
    C11 H11A . 0.9700 ?
    C11 H11B . 0.9700 ?
    C12 C17 . 1.391(2) ?
    C12 C13 . 1.399(2) ?
    C13 C14 . 1.389(2) ?
    C13 H13A . 0.9300 ?
    C14 C15 . 1.385(3) ?
    C14 H14A . 0.9300 ?
    C15 C16 . 1.392(2) ?
    C15 H15A . 0.9300 ?
    C16 C17 . 1.392(2) ?
    C16 H16A . 0.9300 ?
    C17 H17A . 0.9300 ?
    C18 C19 . 1.534(2) ?
    C20 H20A . 0.9600 ?
    C20 H20B . 0.9600 ?
    C20 H20C . 0.9600 ?
loop_
    _geom_angle_atom_site_label_1
    _geom_angle_atom_site_label_2
    _geom_angle_atom_site_label_3
    _geom_angle_site_symmetry_1
    _geom_angle_site_symmetry_3
    _geom_angle
    _geom_angle_publ_flag
    C1 O1 C11 . . 118.03(13) ?
    C19 O4 C20 . . 115.80(13) ?
    O1 C1 C10 . . 125.14(14) ?
    O1 C1 C2 . . 113.69(15) ?
    C10 C1 C2 . . 121.15(15) ?
    C3 C2 C1 . . 119.68(16) ?
    C3 C2 H2A . . 120.2 ?
    C1 C2 H2A . . 120.2 ?
    C2 C3 C4 . . 121.24(15) ?
    C2 C3 H3A . . 119.4 ?
    C4 C3 H3A . . 119.4 ?
    C5 C4 C3 . . 120.65(15) ?
    C5 C4 C9 . . 120.12(16) ?
    C3 C4 C9 . . 119.22(14) ?
    C6 C5 C4 . . 121.56(15) ?
    C6 C5 H5A . . 119.2 ?
    C4 C5 H5A . . 119.2 ?
    C5 C6 C7 . . 119.30(16) ?
    C5 C6 H6A . . 120.4 ?
    C7 C6 H6A . . 120.4 ?
    C8 C7 C6 . . 121.45(17) ?
    C8 C7 H7A . . 119.3 ?
    C6 C7 H7A . . 119.3 ?
    C7 C8 C9 . . 120.19(15) ?
    C7 C8 C18 . . 116.73(15) ?
    C9 C8 C18 . . 122.94(15) ?
    C10 C9 C4 . . 118.63(15) ?
    C10 C9 C8 . . 124.02(14) ?
    C4 C9 C8 . . 117.35(14) ?
    C1 C10 C9 . . 120.05(14) ?
    C1 C10 H10A . . 120.0 ?
    C9 C10 H10A . . 120.0 ?
    O1 C11 C12 . . 107.76(13) ?
    O1 C11 H11A . . 110.2 ?
    C12 C11 H11A . . 110.2 ?
    O1 C11 H11B . . 110.2 ?
    C12 C11 H11B . . 110.2 ?
    H11A C11 H11B . . 108.5 ?
    C17 C12 C13 . . 119.04(16) ?
    C17 C12 C11 . . 120.99(15) ?
    C13 C12 C11 . . 119.97(16) ?
    C14 C13 C12 . . 120.11(17) ?
    C14 C13 H13A . . 119.9 ?
    C12 C13 H13A . . 119.9 ?
    C15 C14 C13 . . 120.55(15) ?
    C15 C14 H14A . . 119.7 ?
    C13 C14 H14A . . 119.7 ?
    C14 C15 C16 . . 119.77(16) ?
    C14 C15 H15A . . 120.1 ?
    C16 C15 H15A . . 120.1 ?
    C17 C16 C15 . . 119.75(17) ?
    C17 C16 H16A . . 120.1 ?
    C15 C16 H16A . . 120.1 ?
    C12 C17 C16 . . 120.77(15) ?
    C12 C17 H17A . . 119.6 ?
    C16 C17 H17A . . 119.6 ?
    O2 C18 C8 . . 126.88(16) ?
    O2 C18 C19 . . 115.34(15) ?
    C8 C18 C19 . . 117.78(14) ?
    O3 C19 O4 . . 126.16(16) ?
    O3 C19 C18 . . 123.10(16) ?
    O4 C19 C18 . . 110.59(14) ?
    O4 C20 H20A . . 109.5 ?
    O4 C20 H20B . . 109.5 ?
    H20A C20 H20B . . 109.5 ?
    O4 C20 H20C . . 109.5 ?
    H20A C20 H20C . . 109.5 ?
    H20B C20 H20C . . 109.5 ?
loop_
    _geom_torsion_atom_site_label_1
    _geom_torsion_atom_site_label_2
    _geom_torsion_atom_site_label_3
    _geom_torsion_atom_site_label_4
    _geom_torsion_site_symmetry_1
    _geom_torsion_site_symmetry_2
    _geom_torsion_site_symmetry_3
    _geom_torsion_site_symmetry_4
    _geom_torsion
    _geom_torsion_publ_flag
    C11 O1 C1 C10 . . . . -3.3(2) ?
    C11 O1 C1 C2 . . . . 175.28(15) ?
    O1 C1 C2 C3 . . . . -177.83(16) ?
    C10 C1 C2 C3 . . . . 0.8(3) ?
    C1 C2 C3 C4 . . . . 0.7(3) ?
    C2 C3 C4 C5 . . . . 178.08(17) ?
    C2 C3 C4 C9 . . . . -0.9(3) ?
    C3 C4 C5 C6 . . . . -179.53(16) ?
    C9 C4 C5 C6 . . . . -0.6(3) ?
    C4 C5 C6 C7 . . . . -0.2(3) ?
    C5 C6 C7 C8 . . . . 1.4(3) ?
    C6 C7 C8 C9 . . . . -1.9(3) ?
    C6 C7 C8 C18 . . . . 174.04(15) ?
    C5 C4 C9 C10 . . . . -179.41(15) ?
    C3 C4 C9 C10 . . . . -0.4(2) ?
    C5 C4 C9 C8 . . . . 0.1(2) ?
    C3 C4 C9 C8 . . . . 179.09(15) ?
    C7 C8 C9 C10 . . . . -179.42(15) ?
    C18 C8 C9 C10 . . . . 4.9(3) ?
    C7 C8 C9 C4 . . . . 1.1(2) ?
    C18 C8 C9 C4 . . . . -174.57(15) ?
    O1 C1 C10 C9 . . . . 176.33(15) ?
    C2 C1 C10 C9 . . . . -2.1(3) ?
    C4 C9 C10 C1 . . . . 1.9(2) ?
    C8 C9 C10 C1 . . . . -177.56(15) ?
    C1 O1 C11 C12 . . . . -170.20(14) ?
    O1 C11 C12 C17 . . . . -42.1(2) ?
    O1 C11 C12 C13 . . . . 138.51(16) ?
    C17 C12 C13 C14 . . . . -1.0(3) ?
    C11 C12 C13 C14 . . . . 178.34(15) ?
    C12 C13 C14 C15 . . . . 0.3(3) ?
    C13 C14 C15 C16 . . . . 0.9(3) ?
    C14 C15 C16 C17 . . . . -1.4(3) ?
    C13 C12 C17 C16 . . . . 0.5(3) ?
    C11 C12 C17 C16 . . . . -178.85(16) ?
    C15 C16 C17 C12 . . . . 0.7(3) ?
    C7 C8 C18 O2 . . . . -166.30(17) ?
    C9 C8 C18 O2 . . . . 9.5(3) ?
    C7 C8 C18 C19 . . . . 14.4(2) ?
    C9 C8 C18 C19 . . . . -169.81(15) ?
    C20 O4 C19 O3 . . . . 0.8(2) ?
    C20 O4 C19 C18 . . . . -174.75(13) ?
    O2 C18 C19 O3 . . . . -103.8(2) ?
    C8 C18 C19 O3 . . . . 75.6(2) ?
    O2 C18 C19 O4 . . . . 71.91(19) ?
    C8 C18 C19 O4 . . . . -108.69(16) ?
loop_
    _geom_hbond_atom_site_label_D
    _geom_hbond_atom_site_label_H
    _geom_hbond_atom_site_label_A
    _geom_hbond_site_symmetry_A
    _geom_hbond_distance_DH
    _geom_hbond_distance_HA
    _geom_hbond_distance_DA
    _geom_hbond_angle_DHA
    _geom_hbond_publ_flag
    C10 H10A O2 1_555 0.93 2.2763 2.896(2) 124 y
    C14 H14A O2 4_466 0.93 2.5211 3.315(2) 144 y
    C20 H20B O1 2_664 0.96 2.5278 3.458(2) 163 y
    C7 H7A Cg2 3_556 0.93 3.1463 3.8529(18) 134 y
    C13 H13A Cg3 3_566 0.93 3.1249 3.8070(19) 132 y
    C17 H17A Cg1 1_455 0.93 3.1191 4.0033(17) 159 y
