# Supplementary material for: Methyl 2-(7-benz­yloxy-1-naphth­yl)-2-oxoacetate
Source: Acta Crystallogr Sect E Struct Rep Online. 2008 Jul 5;64(Pt 8):o1409. doi: 10.1107/S160053680801982X (PMC2962042; doi:10.1107/S160053680801982X)
Supplement: Supplementary file 2 [file e-64-o1409-Isup2.hkl]

# 
# h,k,l, Fc-squared, Fo-squared, sigma(Fo-squared) and status flag 
# 
data_I
_shelx_title ' lux4m in P2(1)2(1)2(1)  (100K)' 
_shelx_refln_list_code          4 
_shelx_F_calc_maximum      197.92 
_exptl_crystal_F_000       672.00 
_reflns_d_resolution_high  0.7108 
 
loop_ 
 _symmetry_equiv_pos_as_xyz 
 'x, y, z' 
 '-x+1/2, -y, z+1/2' 
 '-x, y+1/2, -z+1/2' 
 'x+1/2, -y+1/2, -z' 
 
_cell_length_a     5.6145 
_cell_length_b    15.7422 
_cell_length_c    17.3843 
_cell_angle_alpha  90.000 
_cell_angle_beta   90.000 
_cell_angle_gamma  90.000 
 
_shelx_F_squared_multiplier     1.000 
 
loop_ 
 _refln_index_h 
 _refln_index_k 
 _refln_index_l 
 _refln_F_squared_calc 
 _refln_F_squared_meas 
 _refln_F_squared_sigma 
 _refln_observed_status 
   2   0   0       36.48       46.06      3.67 o 
   4   0   0       92.79       95.54      9.03 o 
   6   0   0     1008.20     1030.13     21.19 o 
   1   1   0      858.65      826.03     13.46 o 
   2   1   0     1537.39     1520.12     18.78 o 
   3   1   0      301.26      297.30      6.50 o 
   4   1   0       30.12       31.12      3.01 o 
   5   1   0       10.20        9.22      2.08 o 
   6   1   0      105.29      120.53      6.17 o 
   7   1   0       27.72       28.31      3.53 o 
   1   2   0     2251.01     2326.10     27.91 o 
   2   2   0     1340.38     1334.62     13.14 o 
   3   2   0      158.53      149.46      3.65 o 
   4   2   0        1.07        0.24      1.02 o 
   5   2   0      819.70      802.56     14.50 o 
   6   2   0       61.84       61.51      4.73 o 
   7   2   0       31.49       31.72      4.89 o 
   1   3   0      140.92      136.61      2.98 o 
   2   3   0      535.46      515.77      6.45 o 
   3   3   0      695.29      739.37      9.36 o 
   4   3   0       27.02       20.41      3.17 o 
   5   3   0      145.04      150.91      5.72 o 
   6   3   0      139.35      159.26      6.55 o 
   7   3   0      298.72      311.97     14.75 o 
   0   4   0       23.79       18.79      1.54 o 
   1   4   0     4516.02     4610.07     41.21 o 
   2   4   0        2.80        3.41      0.85 o 
   3   4   0      106.86      113.60      3.56 o 
   4   4   0        3.19        2.31      1.27 o 
   5   4   0       49.34       47.30      3.50 o 
   6   4   0        8.78        8.53      2.49 o 
   7   4   0      224.80      219.40     12.53 o 
   1   5   0       15.71       24.05      1.37 o 
   2   5   0      764.10      756.01     10.97 o 
   3   5   0       29.45       28.62      2.38 o 
   4   5   0       90.81       97.70      4.10 o 
   5   5   0       35.88       36.71      3.36 o 
   6   5   0        0.48        0.51      1.78 o 
   7   5   0      220.60      239.20     13.33 o 
   0   6   0      562.69      613.80      9.47 o 
   1   6   0      953.98     1019.00     12.67 o 
   2   6   0      722.26      738.29      9.77 o 
   3   6   0       10.24        7.81      1.68 o 
   4   6   0      959.80      968.88     23.65 o 
   5   6   0      166.75      165.11      7.06 o 
   6   6   0      135.80      135.08      7.63 o 
   7   6   0        1.65        1.17      3.61 o 
   1   7   0      945.61      960.61     12.45 o 
   2   7   0      120.87      129.63      3.84 o 
   3   7   0       88.42       90.12      4.27 o 
   4   7   0       32.00       41.61      3.63 o 
   5   7   0      505.60      474.01     12.43 o 
   6   7   0        7.68        9.66      3.24 o 
   7   7   0        3.28        6.88      3.63 o 
   0   8   0      289.24      325.09      8.30 o 
   1   8   0     2182.97     2381.82     26.55 o 
   2   8   0      268.76      273.65      6.02 o 
   3   8   0      550.54      529.47      9.71 o 
   4   8   0      325.08      317.39      7.82 o 
   5   8   0        0.02       -0.05      1.62 o 
   6   8   0      189.17      167.60      8.44 o 
   7   8   0       34.79       26.71      4.99 o 
   1   9   0     2152.07     2209.05     25.35 o 
   2   9   0      139.13      110.61      4.01 o 
   3   9   0       14.04       16.83      2.09 o 
   4   9   0      550.47      597.37     11.77 o 
   5   9   0      119.58      108.98      5.25 o 
   6   9   0       41.37       52.62      5.84 o 
   7   9   0        1.25        0.06      3.28 o 
   0  10   0      279.24      237.24      6.40 o 
   1  10   0       75.01       86.81      3.90 o 
   2  10   0       11.90        5.72      1.38 o 
   3  10   0      216.85      211.84      6.06 o 
   4  10   0       38.68       22.45      2.86 o 
   5  10   0        0.02        1.19      1.68 o 
   6  10   0       10.00        6.83      3.43 o 
   7  10   0       62.01       66.67     15.67 o 
   1  11   0       26.28       20.11      1.98 o 
   2  11   0       84.83       94.67      3.95 o 
   3  11   0       74.52       91.62      5.20 o 
   4  11   0      163.93      145.26      5.67 o 
   5  11   0       13.21       10.94      2.28 o 
   6  11   0        0.10        0.71      3.03 o 
   0  12   0       57.16       64.40      4.59 o 
   1  12   0      121.64      128.60      4.76 o 
   2  12   0       51.90       53.23      3.09 o 
   3  12   0      639.07      552.07     10.03 o 
   4  12   0      113.39      119.09      4.95 o 
   5  12   0      305.02      296.32      9.14 o 
   6  12   0       34.77       24.68      6.30 o 
   1  13   0      698.35      636.51     11.18 o 
   2  13   0        0.42        1.67      1.29 o 
   3  13   0      380.08      337.88      7.89 o 
   4  13   0        3.49        2.31      1.66 o 
   5  13   0        0.35        1.39      1.94 o 
   6  13   0       86.53       68.55      6.82 o 
   0  14   0       33.04       26.21      4.34 o 
   1  14   0       56.12       60.75      3.39 o 
   2  14   0       39.01       44.08      4.63 o 
   3  14   0       70.70       77.10      4.60 o 
   4  14   0        7.49        7.07      2.03 o 
   5  14   0       18.51       23.42      4.52 o 
   6  14   0        1.35        2.18      3.49 o 
   1  15   0        0.44        3.05      1.63 o 
   2  15   0      266.76      266.64      9.74 o 
   3  15   0       33.93       33.53      4.13 o 
   4  15   0      234.73      247.75      8.38 o 
   5  15   0      190.56      213.78     10.18 o 
   0  16   0       27.93       32.08      4.66 o 
   1  16   0       75.03       58.79      4.14 o 
   2  16   0      184.00      170.62      5.75 o 
   3  16   0       52.35       42.10      3.57 o 
   4  16   0      139.05      134.97      5.97 o 
   5  16   0       51.44       41.26      5.86 o 
   1  17   0        8.16       10.47      2.51 o 
   2  17   0        1.60        4.86      2.09 o 
   3  17   0        1.10        1.67      1.72 o 
   4  17   0       19.29       17.41      3.02 o 
   5  17   0        1.06        1.77      3.58 o 
   0  18   0      100.43      114.12     16.28 o 
   1  18   0      311.16      326.81      9.42 o 
   2  18   0      147.03      133.60      6.28 o 
   3  18   0        8.04        8.38      2.38 o 
   4  18   0      191.34      244.58      9.26 o 
   1  19   0      112.43      117.60      6.32 o 
   2  19   0       91.73       79.47      5.53 o 
   3  19   0       95.90       97.19      6.27 o 
   4  19   0      157.36      187.01     11.96 o 
   0  20   0        0.04        3.31      3.42 o 
   1  20   0      127.95      143.55      7.14 o 
   2  20   0       21.06       22.37      4.28 o 
   3  20   0        9.81       10.50      2.98 o 
   1  21   0        2.53        2.19      2.49 o 
   2  21   0       18.64       19.20      5.14 o 
   0  22   0       47.93       46.79      7.31 o 
   1   0   1       92.19       90.98      2.08 o 
   2   0   1        0.14        1.69      0.77 o 
   3   0   1        0.05        1.45      0.88 o 
   4   0   1       42.55       52.35      3.38 o 
   5   0   1      117.88      105.84      5.79 o 
   6   0   1      888.09      947.04     15.71 o 
   7   0   1        7.85       11.40      3.26 o 
   0   1   1      264.77       -0.08      0.34 o 
   1   1   1     1097.01     1185.22     10.80 o 
   2   1   1      659.60      689.05      8.50 o 
   3   1   1      229.17      236.82      3.98 o 
   4   1   1       57.20       53.31      2.52 o 
   5   1   1      215.89      208.67      4.79 o 
   6   1   1      373.18      393.19      7.42 o 
   7   1   1       33.64       32.29      2.99 o 
   0   2   1       83.70       78.32      2.93 o 
   1   2   1     5056.90     5201.17     52.52 o 
   2   2   1     3256.98     3314.06     22.26 o 
   3   2   1      840.96      892.75      8.28 o 
   4   2   1      223.31      224.39      3.98 o 
   5   2   1      168.02      186.30      4.20 o 
   6   2   1      226.98      236.53      5.32 o 
   7   2   1       66.40       67.50      4.32 o 
   0   3   1     7701.96     7655.21    141.93 o 
   1   3   1    10752.96    10961.11     83.47 o 
   2   3   1      677.76      722.02      5.98 o 
   3   3   1      679.82      744.98      7.30 o 
   4   3   1      126.15      123.47      2.77 o 
   5   3   1      129.18      120.34      3.42 o 
   6   3   1      180.93      194.24      5.19 o 
   7   3   1       29.69       34.86      3.76 o 
   0   4   1     2995.66     2772.88     35.65 o 
   1   4   1     1075.83     1105.04      8.61 o 
   2   4   1      214.98      221.92      3.32 o 
   3   4   1      246.71      261.09      3.56 o 
   4   4   1      227.35      213.18      3.64 o 
   5   4   1       53.59       52.29      2.50 o 
   6   4   1      563.26      574.70     10.11 o 
   7   4   1       20.76       17.90      3.28 o 
   0   5   1      631.03      560.47      6.04 o 
   1   5   1      117.65      120.46      2.05 o 
   2   5   1     2830.99     3093.16     23.61 o 
   3   5   1       94.22       86.52      2.09 o 
   4   5   1      230.70      236.21      4.03 o 
   5   5   1      324.76      323.92      6.03 o 
   6   5   1       53.13       53.92      3.46 o 
   7   5   1        1.32        1.15      2.84 o 
   0   6   1       28.85       23.24      1.19 o 
   1   6   1      814.38      845.58      7.03 o 
   2   6   1     1097.20     1212.19     10.38 o 
   3   6   1       41.43       39.84      1.49 o 
   4   6   1        6.33        4.98      1.18 o 
   5   6   1       33.92       32.72      2.48 o 
   6   6   1       50.64       54.40      4.28 o 
   7   6   1       46.79       45.75      6.63 o 
   0   7   1        5.21       10.51      1.09 o 
   1   7   1        8.49        8.66      0.80 o 
   2   7   1       85.04       94.85      2.24 o 
   3   7   1      206.71      206.55      3.97 o 
   4   7   1       95.08      100.55      3.16 o 
   5   7   1      101.11       97.34      4.04 o 
   6   7   1       35.49       33.64      3.78 o 
   7   7   1       80.10       93.89      7.27 o 
   0   8   1      357.82      360.74      6.01 o 
   1   8   1      837.25      855.79      7.93 o 
   2   8   1       62.95       55.97      1.88 o 
   3   8   1      129.02      116.82      2.87 o 
   4   8   1       96.86       90.15      3.02 o 
   5   8   1      104.61      102.34      3.64 o 
   6   8   1       25.45       25.41      2.70 o 
   7   8   1       14.25       13.51      3.64 o 
   0   9   1        2.87        2.14      0.80 o 
   1   9   1      813.96      831.83      7.99 o 
   2   9   1       61.09       62.22      1.97 o 
   3   9   1       38.91       29.34      1.77 o 
   4   9   1       19.77       15.49      1.56 o 
   5   9   1      147.76      154.28      4.15 o 
   6   9   1        7.67        7.53      2.52 o 
   7   9   1       10.28       13.55      3.53 o 
   0  10   1      113.59      140.93      3.27 o 
   1  10   1      158.35      142.03      2.72 o 
   2  10   1       45.65       53.20      2.32 o 
   3  10   1       15.76       10.88      1.26 o 
   4  10   1      347.27      303.40      6.50 o 
   5  10   1       22.11       18.65      1.89 o 
   6  10   1       75.44       78.27      4.28 o 
   7  10   1       13.78       12.03      3.38 o 
   0  11   1       39.46       37.85      3.08 o 
   1  11   1       67.82       67.73      2.52 o 
   2  11   1      157.34      144.22      3.22 o 
   3  11   1      605.04      571.48      7.39 o 
   4  11   1        2.19        1.52      1.04 o 
   5  11   1       22.32       20.02      2.39 o 
   6  11   1       28.99       28.25      3.43 o 
   0  12   1      421.59      435.11      6.66 o 
   1  12   1      252.06      250.42      4.24 o 
   2  12   1      175.07      168.78      4.56 o 
   3  12   1       21.56       16.76      1.59 o 
   4  12   1      111.00      107.08      3.64 o 
   5  12   1       14.84       10.79      1.94 o 
   6  12   1       23.98       22.71      3.30 o 
   0  13   1      244.90      235.66      6.32 o 
   1  13   1       60.71       77.17      2.48 o 
   2  13   1      602.48      596.89      7.60 o 
   3  13   1      819.87      761.47      9.25 o 
   4  13   1       11.18        8.17      1.53 o 
   5  13   1        4.20        3.53      1.72 o 
   6  13   1        9.40        9.03      2.78 o 
   0  14   1        3.99        4.25      1.59 o 
   1  14   1      594.61      567.21      9.15 o 
   2  14   1       24.59       30.04      1.95 o 
   3  14   1       49.37       38.72      2.26 o 
   4  14   1       19.95       16.26      2.69 o 
   5  14   1       38.05       42.27      3.18 o 
   6  14   1       56.44       56.01      4.63 o 
   0  15   1      305.90      304.96     10.33 o 
   1  15   1       24.39       21.68      1.77 o 
   2  15   1      190.88      180.38      4.46 o 
   3  15   1       18.44       14.39      1.67 o 
   4  15   1       36.75       33.69      2.42 o 
   5  15   1       18.74       17.80      2.48 o 
   0  16   1      458.30      447.21     10.27 o 
   1  16   1       43.08       45.37      2.69 o 
   2  16   1       25.75       23.81      2.34 o 
   3  16   1       43.96       44.18      3.38 o 
   4  16   1       51.34       50.86      3.11 o 
   5  16   1       71.10       79.25      6.28 o 
   0  17   1        5.35        5.14      2.18 o 
   1  17   1       66.94       64.22      3.19 o 
   2  17   1       49.23       48.08      2.75 o 
   3  17   1       53.90       55.05      2.91 o 
   4  17   1       55.70       54.46      4.28 o 
   5  17   1      169.96      205.30     11.23 o 
   0  18   1      290.89      308.46     12.95 o 
   1  18   1       35.02       37.74      2.75 o 
   2  18   1        2.38        3.05      1.50 o 
   3  18   1       17.05       20.84      2.10 o 
   4  18   1       63.71       74.10      4.10 o 
   0  19   1      146.09      150.83      7.70 o 
   1  19   1      187.86      187.25      5.44 o 
   2  19   1       28.41       30.75      2.66 o 
   3  19   1       23.43       24.95      2.61 o 
   4  19   1        3.54        2.89      2.02 o 
   0  20   1       18.29       18.99      3.42 o 
   1  20   1       34.25       32.75      3.35 o 
   2  20   1      290.77      310.90      7.76 o 
   3  20   1        5.54        3.16      1.79 o 
   0  21   1        4.63        5.67      2.80 o 
   1  21   1       38.44       38.45      3.19 o 
   2  21   1      338.60      344.48      9.00 o 
   0  22   1        2.66        0.02      2.56 o 
   0   0   2     2787.55     2882.33     56.61 o 
   1   0   2     1826.55     1838.75     23.23 o 
   2   0   2      175.57      159.04      3.07 o 
   3   0   2        1.36        0.93      0.91 o 
   4   0   2      133.07      149.75      5.26 o 
   5   0   2       72.45       68.28      3.91 o 
   6   0   2        7.58        7.05      2.09 o 
   7   0   2       26.23       35.82      5.17 o 
   0   1   2     1230.45     1218.02     24.15 o 
   1   1   2     1138.49     1173.75      9.89 o 
   2   1   2      865.85      919.29      7.53 o 
   3   1   2      508.18      511.81      5.62 o 
   4   1   2      257.29      275.45      4.23 o 
   5   1   2      319.17      315.20      5.12 o 
   6   1   2       29.51       30.17      2.62 o 
   7   1   2        5.88        7.97      2.64 o 
   0   2   2       96.48      125.77      3.07 o 
   1   2   2     4037.84     4001.25     32.45 o 
   2   2   2       69.99       77.70      1.53 o 
   3   2   2      147.67      183.71      2.84 o 
   4   2   2       16.67       15.15      1.23 o 
   5   2   2     1169.82     1201.52     10.87 o 
   6   2   2       76.38       79.83      3.46 o 
   7   2   2       66.51       65.27      5.07 o 
   0   3   2     2140.77     2184.63     25.34 o 
   1   3   2     3307.99     3353.73     24.07 o 
   2   3   2      192.51      202.79      2.57 o 
   3   3   2     1267.27     1431.24     10.63 o 
   4   3   2      437.83      451.33      5.33 o 
   5   3   2      459.96      466.76      6.01 o 
   6   3   2       17.72       19.13      2.70 o 
   7   3   2      159.45      154.38      7.82 o 
   0   4   2      324.59      328.28      7.92 o 
   1   4   2     3671.19     3716.45     25.19 o 
   2   4   2      313.70      329.74      3.36 o 
   3   4   2     1504.91     1574.74     11.46 o 
   4   4   2      920.78      923.36      8.40 o 
   5   4   2      337.71      360.64      5.51 o 
   6   4   2        7.98        9.16      2.17 o 
   7   4   2       77.50       74.98      5.41 o 
   0   5   2       31.76       31.42      1.24 o 
   1   5   2     1866.57     1807.04     12.68 o 
   2   5   2     1389.91     1440.42     11.01 o 
   3   5   2      290.48      280.32      3.53 o 
   4   5   2      170.65      161.70      3.01 o 
   5   5   2      111.58      110.93      3.39 o 
   6   5   2       35.32       32.40      3.35 o 
   7   5   2       24.55       24.48      3.61 o 
   0   6   2       79.41       68.77      1.86 o 
   1   6   2      112.47      108.49      1.76 o 
   2   6   2     1059.45     1085.22      8.94 o 
   3   6   2      308.04      300.93      4.19 o 
   4   6   2      322.11      342.09      5.44 o 
   5   6   2       26.05       26.22      1.97 o 
   6   6   2        6.12        4.46      1.76 o 
   7   6   2       15.99       12.99      3.29 o 
   0   7   2      130.19      136.45      3.82 o 
   1   7   2      136.49      170.92      2.45 o 
   2   7   2      579.08      614.57      6.25 o 
   3   7   2      523.42      553.05      6.70 o 
   4   7   2       24.80       21.13      1.70 o 
   5   7   2        6.28        4.78      1.35 o 
   6   7   2       95.71       78.62      4.42 o 
   7   7   2      103.61      103.09      8.42 o 
   0   8   2       91.75       87.85      2.37 o 
   1   8   2      153.17      163.50      2.61 o 
   2   8   2      197.58      205.50      3.32 o 
   3   8   2      168.62      160.45      3.56 o 
   4   8   2      131.77      125.97      3.75 o 
   5   8   2        1.69        2.57      1.56 o 
   6   8   2        2.27        2.21      1.84 o 
   7   8   2       23.98       25.18      3.94 o 
   0   9   2      573.71      550.63      7.06 o 
   1   9   2       39.15       39.06      1.37 o 
   2   9   2      120.31      115.42      2.56 o 
   3   9   2      540.07      529.74      6.43 o 
   4   9   2      572.18      557.82      7.17 o 
   5   9   2       44.22       35.40      2.79 o 
   6   9   2      110.53      104.11      4.56 o 
   7   9   2        4.85        5.12      2.97 o 
   0  10   2      729.15      739.20     10.78 o 
   1  10   2      269.19      273.79      3.65 o 
   2  10   2      396.21      396.26      5.18 o 
   3  10   2      419.24      407.65      5.66 o 
   4  10   2      529.33      458.68      6.77 o 
   5  10   2        6.56        7.14      1.82 o 
   6  10   2       37.83       39.34      3.27 o 
   7  10   2       62.99       80.18      6.16 o 
   0  11   2       12.97       14.56      1.58 o 
   1  11   2      554.46      529.69      7.32 o 
   2  11   2      449.75      430.89      6.10 o 
   3  11   2       20.68       17.85      1.56 o 
   4  11   2       10.85       10.88      1.56 o 
   5  11   2        3.28        1.56      1.50 o 
   6  11   2       10.80        9.00      2.24 o 
   0  12   2      470.13      497.26      9.02 o 
   1  12   2      115.74      111.05      2.81 o 
   2  12   2      152.52      147.03      3.40 o 
   3  12   2       76.83       62.89      2.87 o 
   4  12   2       43.36       35.32      2.25 o 
   5  12   2        5.59        7.00      1.85 o 
   6  12   2       17.39       20.88      2.84 o 
   0  13   2        3.54        3.04      1.13 o 
   1  13   2      331.35      329.80      5.15 o 
   2  13   2       63.92       61.88      2.53 o 
   3  13   2       20.33       15.71      1.72 o 
   4  13   2       32.44       26.06      2.13 o 
   5  13   2       55.06       63.68      6.03 o 
   6  13   2       66.17       68.32      4.84 o 
   0  14   2      694.17      680.82     12.24 o 
   1  14   2      180.50      180.83      3.71 o 
   2  14   2       86.86       73.00      2.84 o 
   3  14   2       80.26       80.33      3.12 o 
   4  14   2       37.40       33.53      2.58 o 
   5  14   2       47.65       50.03      3.42 o 
   6  14   2       12.90       10.48      3.38 o 
   0  15   2        0.80        6.59      2.46 o 
   1  15   2        1.11        1.73      1.04 o 
   2  15   2      153.80      123.92      7.72 o 
   3  15   2        5.77        4.63      1.28 o 
   4  15   2       18.61       12.59      1.88 o 
   5  15   2       20.82       22.67      3.04 o 
   0  16   2      213.78      230.94      9.44 o 
   1  16   2      543.58      530.64      8.07 o 
   2  16   2      687.44      649.53      8.81 o 
   3  16   2       57.34       59.45      2.91 o 
   4  16   2       82.38       83.51      4.39 o 
   5  16   2       10.82       10.24      2.29 o 
   0  17   2        2.63        4.22      2.03 o 
   1  17   2      117.31      119.19      4.06 o 
   2  17   2       55.02       58.19      2.95 o 
   3  17   2      154.10      164.39      4.41 o 
   4  17   2      169.11      173.93      8.27 o 
   5  17   2       84.15       83.24      5.78 o 
   0  18   2       44.23       48.42      4.26 o 
   1  18   2      570.76      571.55      9.06 o 
   2  18   2       73.39       74.58      3.59 o 
   3  18   2        3.02        3.10      1.44 o 
   4  18   2        9.23       11.99      2.35 o 
   0  19   2      159.20      163.75      7.02 o 
   1  19   2       95.88      105.19      4.27 o 
   2  19   2       72.45       83.81      3.96 o 
   3  19   2       44.49       43.41      3.41 o 
   4  19   2        0.62        5.24      2.14 o 
   0  20   2        3.77        4.47      2.42 o 
   1  20   2       75.39       77.16      4.00 o 
   2  20   2       72.89       68.00      3.84 o 
   3  20   2       96.87      116.72      5.24 o 
   0  21   2      130.13      141.34      7.45 o 
   1  21   2       61.79       64.49      3.89 o 
   2  21   2       14.80       11.89      2.27 o 
   0  22   2        0.09        1.90      2.87 o 
   1   0   3      669.39      735.98      7.87 o 
   2   0   3      216.09      233.23      4.34 o 
   3   0   3      662.12      805.50     10.97 o 
   4   0   3      593.97      625.49     12.27 o 
   5   0   3       93.73       98.26      4.56 o 
   6   0   3       61.58       61.89      4.41 o 
   7   0   3       24.71       23.44      4.53 o 
   0   1   3        7.57        9.36      0.68 o 
   1   1   3     4937.23     4900.64     35.90 o 
   2   1   3     1053.05     1068.89      7.78 o 
   3   1   3      124.76      154.55      2.70 o 
   4   1   3      192.63      180.43      3.51 o 
   5   1   3      634.98      642.22      7.70 o 
   6   1   3      458.31      488.77      7.98 o 
   7   1   3       96.21      105.97      6.12 o 
   0   2   3      355.79      324.94      4.42 o 
   1   2   3     8718.67     8706.34     80.60 o 
   2   2   3      226.65      223.09      2.63 o 
   3   2   3     1229.34     1235.28      9.91 o 
   4   2   3       90.42       79.03      2.24 o 
   5   2   3      233.41      217.33      4.23 o 
   6   2   3       30.25       29.60      2.46 o 
   7   2   3      103.09       97.82      5.94 o 
   0   3   3     3019.86     2968.06     29.53 o 
   1   3   3     8667.36     8818.47     77.56 o 
   2   3   3     1478.48     1507.70     10.21 o 
   3   3   3       95.99       99.20      2.05 o 
   4   3   3       58.40       62.00      2.04 o 
   5   3   3       17.85       18.10      1.66 o 
   6   3   3        8.44        5.90      1.86 o 
   7   3   3        3.65        4.23      2.56 o 
   0   4   3     2682.59     2612.48     24.24 o 
   1   4   3     2135.14     2153.24     14.49 o 
   2   4   3      653.83      662.52      5.40 o 
   3   4   3       82.15       86.16      1.83 o 
   4   4   3      193.85      171.28      3.10 o 
   5   4   3      134.49      128.36      3.52 o 
   6   4   3      438.60      448.68      9.00 o 
   7   4   3      112.62      124.10      6.53 o 
   0   5   3      174.74      157.92      5.38 o 
   1   5   3     2029.55     2090.12     14.32 o 
   2   5   3     5299.17     5679.72     36.52 o 
   3   5   3      683.19      680.45      6.16 o 
   4   5   3      411.28      385.03      4.81 o 
   5   5   3      256.22      255.28      5.59 o 
   6   5   3      138.10      146.16      5.72 o 
   7   5   3       13.93       17.99      3.35 o 
   0   6   3      582.64      572.74      7.09 o 
   1   6   3       18.13       21.91      0.93 o 
   2   6   3      298.43      299.26      3.71 o 
   3   6   3       77.88       73.04      1.88 o 
   4   6   3      170.52      155.93      3.56 o 
   5   6   3       61.83       57.47      3.08 o 
   6   6   3        7.09        6.96      1.92 o 
   7   6   3       11.19       11.92      3.82 o 
   0   7   3      255.82      266.32      5.13 o 
   1   7   3      491.19      504.00      4.70 o 
   2   7   3      687.43      693.71      6.58 o 
   3   7   3      325.27      321.53      5.57 o 
   4   7   3      230.68      213.48      4.25 o 
   5   7   3       88.13       80.46      3.82 o 
   6   7   3       29.40       27.81      2.99 o 
   7   7   3      148.86      170.05     11.48 o 
   0   8   3      138.19      160.74      3.25 o 
   1   8   3      760.88      831.41      6.92 o 
   2   8   3      770.79      821.33      7.25 o 
   3   8   3      365.07      334.85      5.05 o 
   4   8   3       16.53       15.73      1.53 o 
   5   8   3       46.38       53.84      3.30 o 
   6   8   3       35.48       31.18      4.19 o 
   7   8   3        5.01        9.36      3.47 o 
   0   9   3     1027.48     1117.37     11.77 o 
   1   9   3      261.22      254.93      3.43 o 
   2   9   3       67.67       65.95      2.04 o 
   3   9   3       23.40       19.58      1.69 o 
   4   9   3      135.16      142.96      4.59 o 
   5   9   3      324.08      336.06      7.31 o 
   6   9   3       26.80       32.77      3.06 o 
   7   9   3       58.47       59.91      5.89 o 
   0  10   3      421.01      444.59      6.40 o 
   1  10   3      101.93       83.46      1.99 o 
   2  10   3      326.23      356.57      4.88 o 
   3  10   3      151.09      143.00      3.56 o 
   4  10   3      527.09      469.68      6.60 o 
   5  10   3       95.52       83.14      3.98 o 
   6  10   3        2.33        4.36      1.96 o 
   0  11   3      104.35      116.00      3.18 o 
   1  11   3       52.30       46.07      2.44 o 
   2  11   3        9.28        6.01      1.01 o 
   3  11   3       55.51       64.04      2.45 o 
   4  11   3       79.46       65.46      2.98 o 
   5  11   3       16.66       13.09      2.16 o 
   6  11   3       31.89       32.72      3.07 o 
   0  12   3      275.57      312.16      6.13 o 
   1  12   3       38.87       33.95      1.96 o 
   2  12   3      348.34      344.66      5.12 o 
   3  12   3       74.62       76.31      2.72 o 
   4  12   3      156.03      141.00      4.26 o 
   5  12   3       39.73       31.26      3.06 o 
   6  12   3       11.46        8.17      2.22 o 
   0  13   3      588.46      619.08      9.60 o 
   1  13   3      619.94      582.66      7.23 o 
   2  13   3      381.88      371.72      5.77 o 
   3  13   3      355.44      339.63      5.77 o 
   4  13   3       13.63       10.30      1.92 o 
   5  13   3       57.73       54.94      4.63 o 
   6  13   3       41.69       43.54      4.05 o 
   0  14   3      956.80      940.32     15.19 o 
   1  14   3      439.85      423.45      6.19 o 
   2  14   3       91.40       94.41      3.67 o 
   3  14   3       21.32       24.92      1.95 o 
   4  14   3       33.42       31.92      2.85 o 
   5  14   3       13.14        9.05      2.21 o 
   6  14   3      136.95      145.57      7.49 o 
   0  15   3      345.26      351.45      8.68 o 
   1  15   3       16.31       13.67      1.77 o 
   2  15   3       17.46       17.09      1.72 o 
   3  15   3        7.28        7.60      1.50 o 
   4  15   3        4.55        3.64      1.61 o 
   5  15   3       14.15       12.33      2.30 o 
   0  16   3      400.07      386.19      9.48 o 
   1  16   3        2.60        2.97      1.30 o 
   2  16   3       41.94       37.64      2.65 o 
   3  16   3       27.37       28.91      2.30 o 
   4  16   3        2.82        2.40      1.67 o 
   5  16   3       39.85       43.47      3.89 o 
   0  17   3      737.70      753.07     14.54 o 
   1  17   3      524.95      544.52      8.51 o 
   2  17   3       63.14       62.22      3.06 o 
   3  17   3      112.62      114.32      4.16 o 
   4  17   3       20.93       23.94      2.73 o 
   0  18   3      113.35      115.09      5.99 o 
   1  18   3       79.67       91.76      3.88 o 
   2  18   3       25.30       22.01      2.35 o 
   3  18   3       48.32       48.07      3.10 o 
   4  18   3       14.35       14.73      2.51 o 
   0  19   3       54.13       57.71      4.74 o 
   1  19   3      115.20      114.81      4.39 o 
   2  19   3       16.22       18.38      2.30 o 
   3  19   3       20.34       22.53      3.02 o 
   0  20   3        3.10        2.58      2.39 o 
   1  20   3       40.55       47.93      3.77 o 
   2  20   3       59.97       57.41      3.61 o 
   3  20   3        5.95        6.14      2.40 o 
   0  21   3        2.84        5.88      2.80 o 
   1  21   3        9.21        7.37      2.02 o 
   2  21   3      111.78      105.91      5.21 o 
   0   0   4    39171.89    37594.98    505.41 o 
   1   0   4     8769.75     8842.89     77.27 o 
   2   0   4     1206.65     1277.97     14.10 o 
   3   0   4      292.42      304.16      5.96 o 
   4   0   4       79.25       90.65      3.78 o 
   5   0   4       51.76       56.67      3.35 o 
   6   0   4       57.44       68.69      9.10 o 
   7   0   4       13.74       13.64      3.95 o 
   0   1   4        1.52        0.81      0.54 o 
   1   1   4     2297.43     2241.38     14.98 o 
   2   1   4      460.78      503.29      5.17 o 
   3   1   4      472.40      494.85      5.42 o 
   4   1   4       59.66       66.29      2.29 o 
   5   1   4       56.51       52.29      2.36 o 
   6   1   4       58.19       57.30      3.27 o 
   7   1   4      112.12      123.18      6.64 o 
   0   2   4      246.87      252.56      3.92 o 
   1   2   4     3992.40     4115.42     24.96 o 
   2   2   4      339.03      332.07      3.54 o 
   3   2   4      302.57      323.35      3.82 o 
   4   2   4      179.68      169.89      3.19 o 
   5   2   4      405.86      419.28      6.70 o 
   6   2   4       36.34       35.66      2.85 o 
   7   2   4       14.43       15.48      3.22 o 
   0   3   4      822.12      920.57      9.62 o 
   1   3   4      928.84      965.88      7.60 o 
   2   3   4      183.83      183.68      2.51 o 
   3   3   4      147.21      149.21      2.34 o 
   4   3   4      200.86      207.51      3.41 o 
   5   3   4       12.45       10.31      1.56 o 
   6   3   4       29.66       27.79      2.84 o 
   7   3   4       81.99       76.63      5.45 o 
   0   4   4      930.54      977.04     12.40 o 
   1   4   4      283.05      313.15      3.20 o 
   2   4   4      370.41      389.48      3.75 o 
   3   4   4      419.09      442.00      4.63 o 
   4   4   4      269.05      241.51      3.48 o 
   5   4   4      189.46      178.28      5.84 o 
   6   4   4       93.40       93.95      4.59 o 
   7   4   4       27.15       22.23      3.68 o 
   0   5   4     1400.86     1437.97     14.61 o 
   1   5   4     1133.03     1123.64      8.05 o 
   2   5   4       47.87       54.46      1.35 o 
   3   5   4       53.49       63.74      1.72 o 
   4   5   4      651.31      632.42      6.48 o 
   5   5   4        9.01        7.69      1.55 o 
   6   5   4       24.48       29.56      3.01 o 
   7   5   4       32.71       27.78      4.33 o 
   0   6   4     1019.74     1124.12     12.22 o 
   1   6   4      214.13      236.32      2.76 o 
   2   6   4     1649.81     1726.90     13.99 o 
   3   6   4      603.58      607.17      5.94 o 
   4   6   4      111.14      104.09      3.62 o 
   5   6   4      156.94      149.25      4.42 o 
   6   6   4        6.17        5.92      1.90 o 
   7   6   4        5.97        9.68      3.34 o 
   0   7   4       91.00      107.19      2.56 o 
   1   7   4      851.69      887.09      6.74 o 
   2   7   4      352.32      356.41      4.27 o 
   3   7   4       27.69       28.16      1.48 o 
   4   7   4      153.94      161.48      4.06 o 
   5   7   4      398.82      366.04      7.46 o 
   6   7   4       54.95       60.41      4.29 o 
   7   7   4       12.19        8.44      3.19 o 
   0   8   4      229.34      252.27      4.25 o 
   1   8   4     1270.84     1335.16      9.47 o 
   2   8   4       23.47       17.94      1.08 o 
   3   8   4      479.55      434.93      6.62 o 
   4   8   4       17.27       19.23      1.79 o 
   5   8   4       47.00       41.13      2.99 o 
   6   8   4       25.31       21.44      3.16 o 
   7   8   4       73.23       68.65      6.02 o 
   0   9   4        3.89        4.04      0.90 o 
   1   9   4      196.54      202.32      2.74 o 
   2   9   4      273.37      294.35      4.22 o 
   3   9   4      402.41      385.84      5.33 o 
   4   9   4      525.97      503.71      8.52 o 
   5   9   4      204.76      206.43      5.99 o 
   6   9   4       34.23       35.24      3.83 o 
   7   9   4       21.51       20.67      4.08 o 
   0  10   4      125.06      117.51      3.11 o 
   1  10   4       27.34       28.56      1.44 o 
   2  10   4      193.64      196.02      3.96 o 
   3  10   4      177.63      169.05      3.51 o 
   4  10   4       90.10       75.17      3.36 o 
   5  10   4      114.20      114.54      4.29 o 
   6  10   4       20.41       25.87      3.26 o 
   0  11   4      405.17      384.17      6.14 o 
   1  11   4       76.16       84.82      2.21 o 
   2  11   4      427.04      416.48      5.54 o 
   3  11   4       58.74       59.17      2.36 o 
   4  11   4       93.46       93.54      3.72 o 
   5  11   4      123.58      125.58      4.76 o 
   6  11   4       28.22       31.96      3.96 o 
   0  12   4       58.97       62.08      2.67 o 
   1  12   4      414.85      393.70      7.17 o 
   2  12   4      445.47      433.71      5.87 o 
   3  12   4       83.88       72.79      2.67 o 
   4  12   4       17.61       12.58      1.89 o 
   5  12   4       11.53       11.67      2.16 o 
   6  12   4       11.96        9.45      2.34 o 
   0  13   4      106.96      105.20      4.10 o 
   1  13   4      580.95      545.80      6.64 o 
   2  13   4       90.43       81.26      3.13 o 
   3  13   4       74.25       63.44      2.66 o 
   4  13   4        1.03        1.76      1.50 o 
   5  13   4      120.69      129.30      5.06 o 
   6  13   4        6.87        5.16      2.24 o 
   0  14   4       21.68       22.76      2.59 o 
   1  14   4      209.34      212.74      4.27 o 
   2  14   4       32.18       32.44      2.10 o 
   3  14   4       25.67       22.46      2.08 o 
   4  14   4       27.66       27.83      2.73 o 
   5  14   4       18.17       12.77      2.37 o 
   0  15   4      152.61      176.39      8.66 o 
   1  15   4      239.22      231.99      5.55 o 
   2  15   4       98.71       99.95      3.34 o 
   3  15   4        8.28        5.82      1.52 o 
   4  15   4       21.40       22.87      2.64 o 
   5  15   4        2.03        1.56      1.86 o 
   0  16   4      127.74      130.88      5.50 o 
   1  16   4      155.03      154.18      4.65 o 
   2  16   4       13.32       13.05      2.14 o 
   3  16   4       78.36       77.20      3.69 o 
   4  16   4       71.39       70.77      5.32 o 
   5  16   4       45.48       53.46      5.99 o 
   0  17   4      241.84      239.45      7.71 o 
   1  17   4       26.25       28.48      2.36 o 
   2  17   4       14.36        8.02      1.59 o 
   3  17   4       46.13       45.27      3.38 o 
   4  17   4       16.30       12.91      2.41 o 
   0  18   4      119.07      118.33      6.07 o 
   1  18   4       94.79       92.19      3.89 o 
   2  18   4       16.84       10.21      1.83 o 
   3  18   4        5.72        6.48      1.94 o 
   4  18   4       10.39       13.83      2.37 o 
   0  19   4        0.35        4.41      2.30 o 
   1  19   4       19.83       16.42      2.40 o 
   2  19   4       54.59       63.66      3.85 o 
   3  19   4       47.89       54.44      6.01 o 
   0  20   4        2.91        3.55      2.28 o 
   1  20   4       96.10       96.49      4.36 o 
   2  20   4       39.56       36.24      3.29 o 
   3  20   4       13.38       19.38      3.10 o 
   0  21   4        2.76        3.56      2.53 o 
   1  21   4       24.69       27.86      2.92 o 
   2  21   4       63.80       73.81      4.46 o 
   1   0   5     1091.34     1058.51     10.47 o 
   2   0   5      442.05      416.12      5.90 o 
   3   0   5        1.36        0.54      1.44 o 
   4   0   5      244.44      237.27      5.90 o 
   5   0   5        3.95        4.37      1.82 o 
   6   0   5       27.02       26.06      3.85 o 
   7   0   5       13.09       15.76      3.77 o 
   0   1   5     6114.02     6148.50     53.16 o 
   1   1   5      847.85      852.30      6.72 o 
   2   1   5     3443.80     3631.70     23.16 o 
   3   1   5      291.26      286.58      3.92 o 
   4   1   5      139.13      132.24      2.99 o 
   5   1   5      109.78      107.06      3.45 o 
   6   1   5       53.99       59.79      3.34 o 
   7   1   5       41.11       43.34      3.87 o 
   0   2   5     2914.53     2955.93     31.25 o 
   1   2   5      428.13      435.21      4.15 o 
   2   2   5      906.16      977.42      7.27 o 
   3   2   5      370.49      420.83      4.05 o 
   4   2   5      822.27      864.24      8.88 o 
   5   2   5      313.45      321.79      6.26 o 
   6   2   5       46.32       44.63      3.32 o 
   7   2   5      130.03      137.75      9.44 o 
   0   3   5     1010.45     1020.32     10.72 o 
   1   3   5     1110.44     1091.26      8.09 o 
   2   3   5      730.95      813.31      7.25 o 
   3   3   5      894.12      971.10      7.43 o 
   4   3   5      330.00      350.57      4.25 o 
   5   3   5      117.88      105.30      3.61 o 
   6   3   5       77.89       83.00      4.85 o 
   7   3   5        3.95        6.53      2.62 o 
   0   4   5     1316.28     1391.21     14.16 o 
   1   4   5      814.42      841.02      7.08 o 
   2   4   5      637.48      686.04      5.94 o 
   3   4   5      134.95      160.75      2.53 o 
   4   4   5      254.94      249.77      4.28 o 
   5   4   5      273.50      273.51      5.45 o 
   6   4   5      159.96      158.57      6.16 o 
   7   4   5       59.99       64.85      5.49 o 
   0   5   5     2083.02     2332.14     20.37 o 
   1   5   5      101.82      107.59      2.29 o 
   2   5   5      293.52      303.82      3.36 o 
   3   5   5       75.49       83.22      1.87 o 
   4   5   5      609.92      568.85      6.90 o 
   5   5   5      143.93      140.07      4.32 o 
   6   5   5        5.52        4.32      2.05 o 
   7   5   5       54.52       52.81      4.82 o 
   0   6   5      484.27      504.53      6.91 o 
   1   6   5      231.80      251.25      2.92 o 
   2   6   5     3055.08     3178.22     20.63 o 
   3   6   5      774.90      760.53      6.95 o 
   4   6   5      155.70      164.13      4.00 o 
   5   6   5       27.61       26.50      2.31 o 
   6   6   5        8.21        3.99      2.27 o 
   7   6   5        8.75        8.46      3.11 o 
   0   7   5      173.47      160.46      3.60 o 
   1   7   5     1154.32     1172.41      8.46 o 
   2   7   5     1192.15     1212.77      9.34 o 
   3   7   5      490.01      485.05      5.69 o 
   4   7   5       11.22       14.11      1.76 o 
   5   7   5       62.51       61.14      4.01 o 
   6   7   5        3.70        4.38      2.05 o 
   7   7   5       99.53       91.97      7.16 o 
   0   8   5      594.16      549.31      7.04 o 
   1   8   5      327.42      385.95      3.97 o 
   2   8   5      221.16      219.04      3.21 o 
   3   8   5      903.16      889.51      9.24 o 
   4   8   5      404.59      390.79      7.24 o 
   5   8   5      160.61      162.58      7.76 o 
   6   8   5       55.82       53.06      5.28 o 
   7   8   5       17.48        8.05      3.27 o 
   0   9   5        5.20        5.27      1.01 o 
   1   9   5      309.16      329.05      3.73 o 
   2   9   5      230.86      233.60      3.45 o 
   3   9   5      899.45      892.72      9.46 o 
   4   9   5       92.91       93.13      4.44 o 
   5   9   5       30.55       22.80      2.49 o 
   6   9   5       38.22       41.80      3.96 o 
   7   9   5       45.77       43.46      5.25 o 
   0  10   5      242.83      208.54      4.23 o 
   1  10   5      416.97      371.75      4.15 o 
   2  10   5      122.10      110.26      2.66 o 
   3  10   5      188.11      188.91      3.80 o 
   4  10   5       27.99       26.29      2.27 o 
   5  10   5      137.59      133.23      5.00 o 
   6  10   5       51.99       66.61      5.94 o 
   0  11   5      339.51      336.26      5.75 o 
   1  11   5      317.35      304.95      4.26 o 
   2  11   5      198.56      195.91      3.68 o 
   3  11   5      482.23      454.01      6.69 o 
   4  11   5       56.52       51.51      3.02 o 
   5  11   5      111.63      111.51      4.79 o 
   6  11   5      221.87      234.17      7.57 o 
   0  12   5      133.10      125.92      3.55 o 
   1  12   5      321.51      306.67      4.88 o 
   2  12   5      139.52      123.47      3.17 o 
   3  12   5       39.32       38.03      2.28 o 
   4  12   5      106.93      110.10      4.86 o 
   5  12   5      292.01      306.31      6.93 o 
   6  12   5       24.25       28.06      3.52 o 
   0  13   5       18.75       21.88      2.11 o 
   1  13   5      628.31      628.28      7.84 o 
   2  13   5      286.96      282.86      4.79 o 
   3  13   5      139.99      136.65      3.85 o 
   4  13   5       39.60       31.11      2.61 o 
   5  13   5       24.40       16.38      2.49 o 
   6  13   5        4.22        6.06      2.51 o 
   0  14   5     1032.70     1008.18     16.00 o 
   1  14   5       20.01       21.00      1.66 o 
   2  14   5        3.83        2.67      1.06 o 
   3  14   5       44.69       49.40      2.69 o 
   4  14   5      156.89      150.24      5.17 o 
   5  14   5       31.24       28.15      3.02 o 
   0  15   5     1198.05     1157.96     18.45 o 
   1  15   5      371.92      369.31      5.98 o 
   2  15   5       26.41       25.35      2.18 o 
   3  15   5        6.36        4.48      2.29 o 
   4  15   5       21.50       27.42      2.79 o 
   5  15   5      125.11      138.67      5.48 o 
   0  16   5      147.86      142.63      5.76 o 
   1  16   5       18.31       17.44      1.94 o 
   2  16   5       27.14       25.57      2.64 o 
   3  16   5        2.05        2.70      1.57 o 
   4  16   5       64.95       72.18      4.14 o 
   5  16   5       70.38       74.29      4.51 o 
   0  17   5        0.50        0.06      1.72 o 
   1  17   5       21.95       24.76      2.28 o 
   2  17   5       61.51       65.52      3.55 o 
   3  17   5       44.82       50.56      3.48 o 
   4  17   5       77.53       84.28      4.80 o 
   0  18   5       12.16       15.24      2.78 o 
   1  18   5        4.20        4.10      1.58 o 
   2  18   5        2.17        2.05      1.51 o 
   3  18   5       76.54       98.73      4.72 o 
   4  18   5        4.37        9.01      2.39 o 
   0  19   5      322.15      322.30      9.73 o 
   1  19   5       96.58       94.42      4.11 o 
   2  19   5       13.06       10.49      2.23 o 
   3  19   5       38.49       33.08      3.56 o 
   0  20   5       10.30       10.80      3.02 o 
   1  20   5       12.94        9.46      2.02 o 
   2  20   5       32.45       32.92      3.51 o 
   0  21   5       97.05       95.14      6.36 o 
   1  21   5       33.88       28.92      3.10 o 
   0   0   6        0.46        0.85      0.79 o 
   1   0   6     1666.46     1712.36     15.55 o 
   2   0   6      443.15      477.96      6.40 o 
   3   0   6       76.22       72.67      2.94 o 
   4   0   6      545.21      587.21     10.88 o 
   5   0   6      110.84      102.66      5.20 o 
   6   0   6       21.14       25.51      5.61 o 
   7   0   6        5.72        8.09      3.95 o 
   0   1   6       21.60       22.27      1.43 o 
   1   1   6      916.05      943.15      7.47 o 
   2   1   6     1021.47     1083.68      8.45 o 
   3   1   6      176.20      158.07      2.56 o 
   4   1   6      300.67      325.23      5.14 o 
   5   1   6       79.19       84.85      3.59 o 
   6   1   6       61.54       61.85      3.43 o 
   7   1   6       12.35       10.58      2.55 o 
   0   2   6      432.45      418.66      5.49 o 
   1   2   6      277.25      300.56      2.85 o 
   2   2   6      254.39      291.58      3.45 o 
   3   2   6      237.01      221.92      2.88 o 
   4   2   6      153.89      139.12      3.03 o 
   5   2   6      332.12      323.58      6.48 o 
   6   2   6      193.25      197.47      6.59 o 
   7   2   6        5.48        7.41      2.32 o 
   0   3   6      981.44      996.77     10.77 o 
   1   3   6      786.42      837.39      6.65 o 
   2   3   6       82.70      104.64      2.48 o 
   3   3   6      211.69      236.28      3.14 o 
   4   3   6      175.22      165.88      3.63 o 
   5   3   6       66.84       82.14      3.34 o 
   6   3   6       45.41       40.88      4.02 o 
   7   3   6       13.59       11.63      2.60 o 
   0   4   6     1719.63     1915.74     18.92 o 
   1   4   6      325.15      337.20      3.54 o 
   2   4   6      783.09      836.97      8.32 o 
   3   4   6       11.34       18.00      0.98 o 
   4   4   6     1294.91     1305.84     11.99 o 
   5   4   6       87.92       94.53      4.98 o 
   6   4   6       30.33       32.22      3.43 o 
   7   4   6        0.09        1.59      2.24 o 
   0   5   6     1741.11     1938.18     17.54 o 
   1   5   6     1225.38     1291.54     10.37 o 
   2   5   6      680.05      669.44      6.22 o 
   3   5   6       94.99       90.47      2.13 o 
   4   5   6      412.54      415.29      5.73 o 
   5   5   6        5.74        2.89      1.49 o 
   6   5   6      197.19      186.75      9.21 o 
   7   5   6       16.64       14.56      3.01 o 
   0   6   6      149.83      151.13      3.09 o 
   1   6   6      195.22      212.00      2.73 o 
   2   6   6     1316.23     1348.52     10.07 o 
   3   6   6      183.22      191.15      3.20 o 
   4   6   6      418.64      425.37      6.82 o 
   5   6   6       42.23       35.47      3.00 o 
   6   6   6       22.08       17.93      2.94 o 
   7   6   6       23.94       22.41      3.86 o 
   0   7   6       45.13       63.58      2.36 o 
   1   7   6      123.90      116.39      1.98 o 
   2   7   6        4.87        2.26      0.57 o 
   3   7   6      374.27      400.20      7.37 o 
   4   7   6       36.44       36.01      2.46 o 
   5   7   6      118.90      113.67      5.09 o 
   6   7   6       30.93       32.57      4.49 o 
   7   7   6       86.66       85.72      7.19 o 
   0   8   6       45.68       39.60      2.28 o 
   1   8   6      224.96      243.40      3.08 o 
   2   8   6      235.42      230.91      3.47 o 
   3   8   6     1959.69     1893.62     17.30 o 
   4   8   6       46.42       47.70      2.88 o 
   5   8   6       44.22       46.52      3.19 o 
   6   8   6       30.09       31.57      3.58 o 
   7   8   6       42.05       32.74      4.76 o 
   0   9   6       10.24       10.12      1.22 o 
   1   9   6      299.46      294.88      3.57 o 
   2   9   6       59.46       48.60      1.69 o 
   3   9   6     1237.77     1256.95     16.17 o 
   4   9   6       65.10       64.82      3.32 o 
   5   9   6      131.90      132.78      4.87 o 
   6   9   6        8.75        4.56      2.14 o 
   0  10   6      401.53      401.94      7.87 o 
   1  10   6      171.74      174.47      2.77 o 
   2  10   6      317.56      312.12      4.58 o 
   3  10   6      410.29      394.89      6.05 o 
   4  10   6      160.81      167.81      4.97 o 
   5  10   6        3.50        1.79      1.57 o 
   6  10   6       89.07       95.55      5.55 o 
   0  11   6      337.06      320.99      5.68 o 
   1  11   6       51.21       47.23      1.91 o 
   2  11   6      906.73      860.81      8.80 o 
   3  11   6      275.37      257.29      5.53 o 
   4  11   6      147.31      159.54      5.71 o 
   5  11   6       80.56       79.68      3.93 o 
   6  11   6       49.51       40.19      4.59 o 
   0  12   6      390.04      391.65      6.59 o 
   1  12   6      335.68      331.91      5.15 o 
   2  12   6       22.62       24.23      1.68 o 
   3  12   6       27.06       24.52      2.15 o 
   4  12   6       52.54       49.27      3.63 o 
   5  12   6       78.09       77.58      4.15 o 
   6  12   6       11.67       11.40      2.78 o 
   0  13   6      191.50      193.48      6.40 o 
   1  13   6     1139.33     1140.91     12.91 o 
   2  13   6       27.41       25.64      1.80 o 
   3  13   6       53.09       58.60      3.83 o 
   4  13   6      142.22      140.48      4.91 o 
   5  13   6       88.26       98.61      4.43 o 
   6  13   6        0.71       -1.30      2.14 o 
   0  14   6      423.49      415.11     13.17 o 
   1  14   6        0.77       -0.41      0.86 o 
   2  14   6        3.49        4.04      1.19 o 
   3  14   6       48.99       51.78      5.15 o 
   4  14   6       15.30       16.46      2.20 o 
   5  14   6      123.92      135.45      5.32 o 
   0  15   6      129.08      121.57      5.18 o 
   1  15   6      122.59      114.62      3.36 o 
   2  15   6      221.62      206.84      4.66 o 
   3  15   6       16.40       11.14      1.92 o 
   4  15   6       12.92       11.80      2.11 o 
   5  15   6       88.77       84.72      5.47 o 
   0  16   6       32.41       35.34      3.50 o 
   1  16   6      227.90      223.00      5.12 o 
   2  16   6       62.89       60.20      2.97 o 
   3  16   6       29.04       25.13      3.59 o 
   4  16   6       15.13       15.51      2.53 o 
   5  16   6       36.38       42.33      3.70 o 
   0  17   6       21.80       19.73      2.95 o 
   1  17   6       21.77       17.72      2.42 o 
   2  17   6       16.92       14.75      2.03 o 
   3  17   6       11.57       15.38      2.42 o 
   4  17   6       20.65       19.18      2.80 o 
   0  18   6        0.29        1.66      1.83 o 
   1  18   6       50.45       45.94      2.99 o 
   2  18   6      126.30      138.87      5.57 o 
   3  18   6      102.83      113.73      5.04 o 
   4  18   6       21.64       19.82      3.00 o 
   0  19   6      219.77      204.95      7.77 o 
   1  19   6      151.08      155.81      5.01 o 
   2  19   6       29.65       34.56      3.64 o 
   3  19   6        8.49        6.67      2.24 o 
   0  20   6      185.91      177.84      7.66 o 
   1  20   6       13.00       10.30      2.24 o 
   2  20   6      128.32      150.34      6.26 o 
   0  21   6       38.10       39.13      4.49 o 
   1  21   6       42.64       46.00      3.67 o 
   1   0   7      952.33      996.48     10.13 o 
   2   0   7     1367.06     1553.88     17.66 o 
   3   0   7      146.18      132.52      2.80 o 
   4   0   7      291.61      290.77      7.14 o 
   5   0   7       49.50       42.21      3.60 o 
   6   0   7       10.86        9.02      2.53 o 
   7   0   7        0.16       -1.52      2.66 o 
   0   1   7       83.31       83.08      1.83 o 
   1   1   7      383.62      425.25      4.41 o 
   2   1   7      360.03      397.71      4.14 o 
   3   1   7      150.90      159.62      2.52 o 
   4   1   7       35.91       42.27      2.35 o 
   5   1   7       54.74       53.98      2.78 o 
   6   1   7       44.42       53.13      3.29 o 
   7   1   7       24.18       22.15      3.13 o 
   0   2   7       42.25       53.20      2.08 o 
   1   2   7      917.85      949.41      6.83 o 
   2   2   7      336.03      344.07      3.88 o 
   3   2   7      185.89      168.22      2.90 o 
   4   2   7      263.46      266.07      4.67 o 
   5   2   7       34.66       38.90      2.76 o 
   6   2   7       10.64        8.70      2.65 o 
   7   2   7      118.78      116.35      7.53 o 
   0   3   7      152.78      168.90      3.34 o 
   1   3   7     3893.97     4057.52     26.23 o 
   2   3   7      234.40      236.29      3.29 o 
   3   3   7       72.70       61.83      1.96 o 
   4   3   7      110.08       95.33      3.26 o 
   5   3   7      107.72       96.99      4.08 o 
   6   3   7      132.26      140.16     10.73 o 
   7   3   7       20.20       26.41      3.31 o 
   0   4   7      332.61      332.38      5.18 o 
   1   4   7      136.78      158.94      2.33 o 
   2   4   7      329.00      315.17      3.70 o 
   3   4   7      301.12      290.40      5.52 o 
   4   4   7      139.57      139.41      3.24 o 
   5   4   7       96.43       89.49      4.33 o 
   6   4   7       33.67       28.86      3.38 o 
   7   4   7      130.95      130.28      8.57 o 
   0   5   7     1637.05     1899.23     19.31 o 
   1   5   7     1114.75     1161.58      8.62 o 
   2   5   7       64.93       73.83      1.75 o 
   3   5   7      183.73      182.80      3.32 o 
   4   5   7      567.82      543.97      7.58 o 
   5   5   7       26.72       21.77      2.52 o 
   6   5   7       48.88       47.81      4.22 o 
   7   5   7        5.16        1.10      2.32 o 
   0   6   7        7.82       16.47      1.30 o 
   1   6   7      945.06      950.82      7.96 o 
   2   6   7       52.35       53.88      1.46 o 
   3   6   7        7.67        5.89      0.99 o 
   4   6   7      186.50      189.48      4.46 o 
   5   6   7       25.76       20.18      2.46 o 
   6   6   7      118.24      110.14      9.78 o 
   7   6   7        2.42        2.52      2.92 o 
   0   7   7      241.94      256.01      4.44 o 
   1   7   7      183.81      195.43      2.79 o 
   2   7   7       15.40       18.20      1.01 o 
   3   7   7     1112.75     1100.38     13.50 o 
   4   7   7       96.21       93.54      3.69 o 
   5   7   7       18.91       15.81      2.56 o 
   6   7   7        0.27        1.69      2.15 o 
   7   7   7       70.63       73.94      6.68 o 
   0   8   7       38.11       42.31      2.89 o 
   1   8   7       42.43       48.72      1.48 o 
   2   8   7      659.18      665.02      6.28 o 
   3   8   7     1096.50     1067.83     11.66 o 
   4   8   7      175.55      171.39      5.79 o 
   5   8   7       55.45       54.30      3.92 o 
   6   8   7        8.99        7.28      2.64 o 
   7   8   7        1.66        1.52      2.53 o 
   0   9   7      395.32      415.60      7.05 o 
   1   9   7       49.48       47.09      1.55 o 
   2   9   7      135.06      132.15      2.62 o 
   3   9   7      286.56      280.54      5.80 o 
   4   9   7        4.36        3.83      1.47 o 
   5   9   7      161.14      159.96      6.18 o 
   6   9   7       25.80       27.54      4.16 o 
   0  10   7      148.69      147.42      3.66 o 
   1  10   7      274.51      262.64      3.53 o 
   2  10   7      282.53      281.46      4.66 o 
   3  10   7       59.36       49.93      2.68 o 
   4  10   7      622.07      618.12      9.91 o 
   5  10   7       52.39       52.49      4.49 o 
   6  10   7       21.85       15.95      3.43 o 
   0  11   7      379.68      377.86      6.35 o 
   1  11   7      110.94      103.44      2.49 o 
   2  11   7      598.47      589.84      7.40 o 
   3  11   7      109.21       99.82      4.18 o 
   4  11   7      330.26      329.61      7.49 o 
   5  11   7        3.98        1.68      1.65 o 
   6  11   7        9.45        7.45      2.54 o 
   0  12   7      404.22      394.30      7.16 o 
   1  12   7      185.94      171.05      3.45 o 
   2  12   7      364.48      370.83      5.79 o 
   3  12   7      254.00      261.18      5.65 o 
   4  12   7      391.53      388.12      7.45 o 
   5  12   7      104.25      103.60      5.07 o 
   6  12   7        2.31        3.42      2.20 o 
   0  13   7      633.15      601.52     10.38 o 
   1  13   7      145.19      135.95      3.39 o 
   2  13   7       91.41       89.40      3.09 o 
   3  13   7      204.81      191.90      5.43 o 
   4  13   7       43.74       47.84      3.17 o 
   5  13   7      119.44      125.77      6.35 o 
   0  14   7        1.12        1.16      1.45 o 
   1  14   7      216.77      202.56      4.32 o 
   2  14   7      126.57      120.87      3.57 o 
   3  14   7       23.48       25.20      2.37 o 
   4  14   7       43.84       44.35      3.16 o 
   5  14   7       30.47       28.41      3.24 o 
   0  15   7       93.20       96.28      4.90 o 
   1  15   7       29.32       24.19      2.08 o 
   2  15   7       87.19       85.76      3.32 o 
   3  15   7       87.14       79.96      3.80 o 
   4  15   7        9.03       12.21      2.21 o 
   5  15   7       23.00       18.57      3.05 o 
   0  16   7       14.62       13.07      2.50 o 
   1  16   7       26.45       24.44      2.16 o 
   2  16   7       13.80       10.31      1.82 o 
   3  16   7       12.80       11.52      1.97 o 
   4  16   7      186.34      219.78      6.15 o 
   0  17   7       90.32       87.43      8.63 o 
   1  17   7       54.24       58.72      3.16 o 
   2  17   7       13.19        8.86      1.94 o 
   3  17   7        9.91       13.97      2.42 o 
   4  17   7        1.48        1.17      1.91 o 
   0  18   7        7.19        4.39      2.13 o 
   1  18   7       19.23       25.39      2.63 o 
   2  18   7        4.85        2.65      1.85 o 
   3  18   7        8.95        8.71      2.20 o 
   4  18   7       78.37       93.30      4.93 o 
   0  19   7       10.64       12.33      2.87 o 
   1  19   7        0.72        1.89      1.68 o 
   2  19   7        7.10        5.48      2.20 o 
   3  19   7       88.96      105.69      5.11 o 
   0  20   7        7.77       10.99      3.09 o 
   1  20   7       39.68       37.69      3.32 o 
   2  20   7       10.82        7.90      2.51 o 
   0  21   7       38.88       35.77      4.51 o 
   1  21   7       67.68       76.30      4.91 o 
   0   0   8        1.21        1.42      1.00 o 
   1   0   8     1655.96     1643.06     15.50 o 
   2   0   8      328.91      321.22      6.32 o 
   3   0   8      114.15       93.99      3.87 o 
   4   0   8       29.02       28.24      3.09 o 
   5   0   8       84.47       80.71      6.02 o 
   6   0   8        8.77       15.34      2.92 o 
   7   0   8        5.97        5.84      3.99 o 
   0   1   8       22.34       22.69      1.20 o 
   1   1   8     3765.26     3890.10     23.47 o 
   2   1   8       44.15       54.84      1.43 o 
   3   1   8      164.83      169.80      3.30 o 
   4   1   8       61.84       51.57      2.55 o 
   5   1   8      385.40      363.28      7.42 o 
   6   1   8       14.34       14.00      2.09 o 
   7   1   8      141.36      174.11     10.06 o 
   0   2   8      252.94      273.32      4.12 o 
   1   2   8     2321.77     2544.90     16.77 o 
   2   2   8      648.13      653.62      6.04 o 
   3   2   8       13.59       10.01      0.95 o 
   4   2   8       13.48       16.52      1.69 o 
   5   2   8       78.47       88.12      4.67 o 
   6   2   8       89.63       94.57      4.60 o 
   7   2   8      111.01      112.82      5.76 o 
   0   3   8        6.01        3.01      0.86 o 
   1   3   8     1183.08     1277.84      9.69 o 
   2   3   8      505.29      525.81      5.52 o 
   3   3   8      488.50      478.35      6.34 o 
   4   3   8      249.76      223.49      6.20 o 
   5   3   8        3.36        3.32      1.50 o 
   6   3   8       50.59       45.35      3.76 o 
   7   3   8       12.76       12.36      2.71 o 
   0   4   8      141.73      131.53      3.16 o 
   1   4   8      275.06      272.91      3.31 o 
   2   4   8      164.62      163.87      2.82 o 
   3   4   8      215.59      208.09      3.69 o 
   4   4   8      357.35      329.97      5.94 o 
   5   4   8      227.91      214.51      6.13 o 
   6   4   8      135.75      134.07      6.87 o 
   7   4   8        3.84        5.10      2.34 o 
   0   5   8      440.92      432.36      6.53 o 
   1   5   8      572.29      569.22      5.45 o 
   2   5   8       41.84       45.17      1.49 o 
   3   5   8       83.46       87.44      2.84 o 
   4   5   8      288.76      282.76      5.16 o 
   5   5   8       70.48       82.06      4.28 o 
   6   5   8      152.73      158.28      7.94 o 
   7   5   8       66.57       62.25      5.02 o 
   0   6   8      828.01      953.61     13.17 o 
   1   6   8       97.29      107.24      2.01 o 
   2   6   8      138.34      138.34      2.50 o 
   3   6   8       82.95       83.86      2.53 o 
   4   6   8      378.91      359.12      7.11 o 
   5   6   8        0.49       -0.59      1.59 o 
   6   6   8       58.70       54.17      4.62 o 
   7   6   8       65.22       82.46      6.13 o 
   0   7   8        9.31        7.33      1.08 o 
   1   7   8      404.98      425.13      4.79 o 
   2   7   8      130.47      128.53      2.52 o 
   3   7   8       99.74      104.53      3.21 o 
   4   7   8        2.87        4.03      1.38 o 
   5   7   8       10.76       11.26      2.46 o 
   6   7   8      217.34      226.75      9.10 o 
   7   7   8       11.73       10.64      3.50 o 
   0   8   8      623.35      639.81      8.27 o 
   1   8   8      250.53      273.41      3.47 o 
   2   8   8     1044.82     1015.01      9.10 o 
   3   8   8      189.56      196.99      5.09 o 
   4   8   8      631.74      628.01     12.82 o 
   5   8   8       11.34        9.23      2.24 o 
   6   8   8       26.28       27.51      4.93 o 
   0   9   8        0.24        2.01      0.92 o 
   1   9   8      220.34      222.62      3.20 o 
   2   9   8     1192.98     1167.45     11.00 o 
   3   9   8      663.11      660.54      9.54 o 
   4   9   8      189.94      192.99      5.23 o 
   5   9   8      103.38      117.93      5.47 o 
   6   9   8       30.47       29.58      4.74 o 
   0  10   8        1.54        0.99      0.87 o 
   1  10   8       22.23       21.75      1.24 o 
   2  10   8     1998.42     1938.56     15.54 o 
   3  10   8       55.10       52.78      2.96 o 
   4  10   8      319.42      315.34      6.87 o 
   5  10   8      143.38      153.86      7.06 o 
   6  10   8      125.08      129.48      9.31 o 
   0  11   8       13.11       12.99      1.52 o 
   1  11   8        3.22        2.49      0.79 o 
   2  11   8     1573.83     1507.51     13.96 o 
   3  11   8      157.58      156.67      4.36 o 
   4  11   8       25.52       26.34      2.45 o 
   5  11   8       35.36       37.70      3.44 o 
   6  11   8       21.24       17.84      3.88 o 
   0  12   8       16.53       20.87      2.06 o 
   1  12   8       57.93       56.08      2.05 o 
   2  12   8      376.21      370.68      6.45 o 
   3  12   8       46.50       47.97      2.88 o 
   4  12   8       20.21       16.16      2.24 o 
   5  12   8      161.61      176.47      7.49 o 
   6  12   8       70.80       75.22      5.71 o 
   0  13   8      132.06      118.57      4.12 o 
   1  13   8      134.65      122.00      3.11 o 
   2  13   8      184.79      178.11      4.54 o 
   3  13   8        7.48        9.01      1.77 o 
   4  13   8      123.95      121.88      6.18 o 
   5  13   8       90.60       93.26      5.01 o 
   0  14   8       78.70       85.80      3.84 o 
   1  14   8       72.73       71.75      2.87 o 
   2  14   8       67.92       63.73      3.15 o 
   3  14   8        0.71        1.03      1.40 o 
   4  14   8       10.07        8.99      2.03 o 
   5  14   8      209.00      202.53      9.41 o 
   0  15   8      142.89      142.17      5.92 o 
   1  15   8      227.13      223.80      4.94 o 
   2  15   8       15.76       12.60      1.89 o 
   3  15   8       33.92       32.59      2.75 o 
   4  15   8        8.95        7.55      1.95 o 
   5  15   8       62.25       58.90      4.42 o 
   0  16   8      117.22      120.34      6.05 o 
   1  16   8       33.46       32.45      2.34 o 
   2  16   8      212.13      213.00      5.44 o 
   3  16   8      180.64      184.08      5.90 o 
   4  16   8        0.03        3.18      1.84 o 
   0  17   8       33.70       31.33      3.57 o 
   1  17   8       12.26       12.33      2.04 o 
   2  17   8       69.49       66.88      4.14 o 
   3  17   8       37.29       30.10      2.84 o 
   4  17   8       31.23       25.11      3.03 o 
   0  18   8       13.11       13.62      2.95 o 
   1  18   8       32.33       35.56      2.95 o 
   2  18   8        1.16        0.78      1.66 o 
   3  18   8       47.40       40.28      3.39 o 
   0  19   8       40.39       47.12      4.63 o 
   1  19   8      140.83      162.86      6.86 o 
   2  19   8       48.49       41.66      3.81 o 
   3  19   8       17.71       18.63      2.85 o 
   0  20   8       32.85       28.74      4.38 o 
   1  20   8       10.99       11.07      2.48 o 
   2  20   8       23.25       19.69      3.16 o 
   1   0   9      191.52      218.09      3.54 o 
   2   0   9       69.89       66.43      2.97 o 
   3   0   9      101.54      103.89      4.15 o 
   4   0   9      102.10       82.09      5.46 o 
   5   0   9       49.58       54.15      4.10 o 
   6   0   9        4.55        5.95      2.38 o 
   7   0   9        0.33        1.44      3.30 o 
   0   1   9        1.75        1.40      0.56 o 
   1   1   9     1355.11     1380.84      9.78 o 
   2   1   9     1230.55     1235.08      9.36 o 
   3   1   9        5.02        3.49      0.97 o 
   4   1   9       55.38       44.88      2.37 o 
   5   1   9       27.76       25.55      2.39 o 
   6   1   9       21.64       24.51      2.54 o 
   7   1   9       24.54       27.99      4.64 o 
   0   2   9      172.02      163.30      3.17 o 
   1   2   9       39.59       46.72      1.43 o 
   2   2   9       39.19       45.25      1.46 o 
   3   2   9      304.56      295.53      5.08 o 
   4   2   9      118.00      107.41      4.10 o 
   5   2   9      196.69      200.49      5.27 o 
   6   2   9        4.71        2.85      1.64 o 
   7   2   9       81.92       84.98      8.05 o 
   0   3   9        3.49        1.33      0.74 o 
   1   3   9      190.99      178.65      2.60 o 
   2   3   9       39.70       41.43      1.71 o 
   3   3   9       74.98       70.15      3.26 o 
   4   3   9       79.10       75.51      3.35 o 
   5   3   9        3.76        2.24      1.43 o 
   6   3   9       68.35       73.29      4.55 o 
   7   3   9       38.22       32.37      3.58 o 
   0   4   9     1761.04     1895.81     19.60 o 
   1   4   9      750.04      837.52      7.26 o 
   2   4   9      533.21      535.87      6.18 o 
   3   4   9       51.24       54.53      1.99 o 
   4   4   9      379.05      369.46      7.53 o 
   5   4   9      178.06      165.78      6.72 o 
   6   4   9       78.06       71.86      4.87 o 
   7   4   9        6.49        6.81      2.49 o 
   0   5   9      931.86      965.28     11.71 o 
   1   5   9      591.54      598.32      5.46 o 
   2   5   9       32.49       35.09      1.62 o 
   3   5   9      130.19      118.25      2.91 o 
   4   5   9      170.96      148.88      4.12 o 
   5   5   9       89.40       92.21      4.58 o 
   6   5   9       20.99       14.61      2.85 o 
   7   5   9        6.62        2.78      2.41 o 
   0   6   9      785.21      814.84      9.52 o 
   1   6   9      110.36      117.77      2.17 o 
   2   6   9      521.87      530.48      6.68 o 
   3   6   9     1590.06     1560.22     13.93 o 
   4   6   9       44.33       36.74      2.77 o 
   5   6   9       22.30       22.50      3.69 o 
   6   6   9        8.10        9.20      2.77 o 
   7   6   9       39.06       43.06      4.85 o 
   0   7   9      690.10      785.23      9.47 o 
   1   7   9      224.18      230.61      3.23 o 
   2   7   9      327.13      341.76      5.06 o 
   3   7   9      829.83      812.79      9.75 o 
   4   7   9       92.67       88.27      4.33 o 
   5   7   9       74.94       67.49      6.75 o 
   6   7   9       36.73       43.48      4.63 o 
   0   8   9       54.76       45.17      2.18 o 
   1   8   9       13.31        8.13      0.98 o 
   2   8   9      153.53      148.08      4.09 o 
   3   8   9      151.44      141.02      3.78 o 
   4   8   9       71.56       71.99      4.61 o 
   5   8   9       23.89       27.41      3.52 o 
   6   8   9       59.42       43.94      5.64 o 
   0   9   9        5.21        6.64      1.20 o 
   1   9   9      166.62      157.03      2.73 o 
   2   9   9       21.33       23.16      1.79 o 
   3   9   9      309.59      303.83      6.14 o 
   4   9   9       52.84       50.48      3.64 o 
   5   9   9      121.49      123.23      7.26 o 
   6   9   9       25.82       24.26      3.84 o 
   0  10   9      216.29      202.59      6.78 o 
   1  10   9       84.97       90.39      2.20 o 
   2  10   9      523.06      517.96      6.91 o 
   3  10   9       27.95       25.79      2.26 o 
   4  10   9      501.59      497.62     12.09 o 
   5  10   9      121.37      120.43      7.53 o 
   6  10   9       29.41       28.18      4.12 o 
   0  11   9      329.39      327.24      6.80 o 
   1  11   9      178.27      158.62      3.74 o 
   2  11   9       80.18       82.60      3.60 o 
   3  11   9       66.37       58.73      3.01 o 
   4  11   9      252.21      256.42      5.98 o 
   5  11   9       14.39       14.66      2.69 o 
   6  11   9       60.43       65.65      6.04 o 
   0  12   9      496.28      485.93     11.26 o 
   1  12   9      148.73      141.46      3.65 o 
   2  12   9      125.98      122.92      3.79 o 
   3  12   9       39.62       41.84      2.75 o 
   4  12   9       53.54       43.76      3.05 o 
   5  12   9      110.41      100.14      5.13 o 
   0  13   9       76.27       70.53      3.55 o 
   1  13   9      690.67      677.29      8.31 o 
   2  13   9       91.20       90.86      3.53 o 
   3  13   9       65.33       59.79      3.23 o 
   4  13   9       10.64        9.85      1.95 o 
   5  13   9       37.47       30.38      3.96 o 
   0  14   9      296.85      303.76      6.98 o 
   1  14   9       16.41       18.75      1.80 o 
   2  14   9       11.35        5.89      1.53 o 
   3  14   9       35.82       43.00      3.02 o 
   4  14   9       44.00       37.03      3.53 o 
   5  14   9       37.54       29.73      4.24 o 
   0  15   9       70.33       71.87      4.55 o 
   1  15   9      125.46      126.95      4.14 o 
   2  15   9       84.31       82.38      3.70 o 
   3  15   9        1.12        2.25      1.53 o 
   4  15   9      184.95      214.72      6.10 o 
   5  15   9       74.20       67.35      4.71 o 
   0  16   9       23.25       22.06      3.87 o 
   1  16   9       16.72       14.05      1.79 o 
   2  16   9       11.82       13.56      2.09 o 
   3  16   9       56.23       56.09      5.73 o 
   4  16   9       81.69       97.09      5.41 o 
   0  17   9       12.92       16.68      2.98 o 
   1  17   9       42.59       39.23      3.32 o 
   2  17   9       62.06       62.76      3.78 o 
   3  17   9       22.50       26.90      2.86 o 
   4  17   9        1.06        0.93      1.86 o 
   0  18   9        1.58        2.64      2.55 o 
   1  18   9       92.53      102.00      4.98 o 
   2  18   9       36.84       31.76      3.34 o 
   3  18   9        7.72        7.73      2.22 o 
   0  19   9       67.25       74.79     10.38 o 
   1  19   9       93.21       93.91      5.00 o 
   2  19   9       11.58        8.50      3.24 o 
   0  20   9       29.82       26.47      4.48 o 
   1  20   9        7.10        7.50      2.28 o 
   0   0  10      446.35      426.61      8.21 o 
   1   0  10      490.65      520.68      6.12 o 
   2   0  10      352.52      378.31      7.21 o 
   3   0  10       53.70       51.39      3.92 o 
   4   0  10       24.20       21.07      3.34 o 
   5   0  10      147.90      168.69     10.94 o 
   6   0  10      129.48      152.68      6.91 o 
   7   0  10       40.93       29.17      6.08 o 
   0   1  10      243.22      243.54      3.78 o 
   1   1  10       51.29       67.59      1.59 o 
   2   1  10     1026.68     1058.80      8.44 o 
   3   1  10       40.93       40.03      2.05 o 
   4   1  10      187.51      143.34      3.87 o 
   5   1  10       17.64       19.11      2.42 o 
   6   1  10        5.61        3.94      1.76 o 
   7   1  10       46.41       49.62      4.41 o 
   0   2  10       91.11       81.31      2.13 o 
   1   2  10      410.20      443.48      4.48 o 
   2   2  10      181.02      184.44      2.92 o 
   3   2  10      113.43      112.31      3.36 o 
   4   2  10      222.77      234.20      5.93 o 
   5   2  10       85.14       82.54      3.69 o 
   6   2  10       48.39       52.85      3.85 o 
   7   2  10       34.13       33.45      4.19 o 
   0   3  10       11.83       11.50      1.16 o 
   1   3  10       56.30       65.77      1.89 o 
   2   3  10       19.38       23.94      1.30 o 
   3   3  10       79.34       74.44      2.92 o 
   4   3  10      456.08      430.22      7.85 o 
   5   3  10       30.45       28.55      2.60 o 
   6   3  10        3.44        2.01      1.62 o 
   7   3  10        5.88        7.96      2.60 o 
   0   4  10      177.49      180.52      4.23 o 
   1   4  10      148.13      141.15      2.98 o 
   2   4  10       37.55       35.52      1.78 o 
   3   4  10      267.58      267.71      4.69 o 
   4   4  10      410.55      403.28      7.03 o 
   5   4  10      328.79      314.21     10.55 o 
   6   4  10       83.34       85.61      5.30 o 
   7   4  10       27.95       23.81      3.45 o 
   0   5  10      133.84      150.65      3.80 o 
   1   5  10      198.72      202.69      3.08 o 
   2   5  10       42.52       49.38      1.93 o 
   3   5  10      259.61      248.55      4.80 o 
   4   5  10      265.64      270.25      7.07 o 
   5   5  10       19.44       19.38      2.58 o 
   6   5  10       17.82        9.06      2.69 o 
   0   6  10      445.69      485.10      6.90 o 
   1   6  10      105.70       99.30      2.22 o 
   2   6  10       51.89       57.84      2.12 o 
   3   6  10      683.19      687.73      7.96 o 
   4   6  10       71.04       73.52      4.09 o 
   5   6  10      209.81      229.87      7.84 o 
   6   6  10       31.43       25.79      3.69 o 
   0   7  10     1231.53     1254.17     18.40 o 
   1   7  10       13.67       10.64      0.99 o 
   2   7  10      378.87      370.43      6.20 o 
   3   7  10      712.78      730.34      9.19 o 
   4   7  10      137.91      135.38      5.20 o 
   5   7  10       25.01       30.24      3.72 o 
   6   7  10       37.39       51.25      4.83 o 
   0   8  10       59.60       51.68      2.38 o 
   1   8  10      138.07      145.29      2.85 o 
   2   8  10      821.20      831.72      9.86 o 
   3   8  10      173.16      167.71      4.16 o 
   4   8  10       37.35       37.03      3.21 o 
   5   8  10       22.76       30.65      3.75 o 
   6   8  10       32.53       27.98      4.12 o 
   0   9  10       92.99       82.30      2.95 o 
   1   9  10      175.89      186.48      3.40 o 
   2   9  10      175.13      166.42      3.93 o 
   3   9  10      838.20      838.82     11.26 o 
   4   9  10       65.62       67.63      4.16 o 
   5   9  10       61.56       66.48      6.77 o 
   6   9  10       42.54       42.03      4.67 o 
   0  10  10       70.67       69.20      2.90 o 
   1  10  10      101.39      104.25      2.59 o 
   2  10  10       92.90       90.57      2.94 o 
   3  10  10        0.53        1.96      1.30 o 
   4  10  10       95.58       99.85      5.02 o 
   5  10  10        3.42        4.63      2.50 o 
   6  10  10       16.57       10.45      3.86 o 
   0  11  10      129.99      114.38      3.61 o 
   1  11  10        2.91        2.04      0.88 o 
   2  11  10      180.12      161.84      4.20 o 
   3  11  10      150.24      151.16      4.47 o 
   4  11  10       19.36       17.09      2.95 o 
   5  11  10       91.16      104.08      6.20 o 
   6  11  10        9.17        7.90      3.14 o 
   0  12  10      175.71      175.02      5.18 o 
   1  12  10      339.38      319.72      4.93 o 
   2  12  10       28.16       30.81      2.92 o 
   3  12  10      198.62      184.29      4.96 o 
   4  12  10      171.45      165.12      5.72 o 
   5  12  10       79.33       87.16      5.40 o 
   0  13  10      200.70      200.93      5.48 o 
   1  13  10      199.25      204.23      4.73 o 
   2  13  10      175.77      172.23      4.59 o 
   3  13  10       34.33       31.76      2.98 o 
   4  13  10       83.51       74.97      4.34 o 
   5  13  10        9.39        4.97      2.58 o 
   0  14  10      175.82      167.75      5.22 o 
   1  14  10      879.31      879.60     11.02 o 
   2  14  10       29.31       29.97      2.55 o 
   3  14  10        3.04        2.77      1.50 o 
   4  14  10        3.73        3.75      2.01 o 
   5  14  10      183.49      190.22      6.88 o 
   0  15  10       64.68       68.32      6.58 o 
   1  15  10      165.57      162.16      5.23 o 
   2  15  10       40.74       38.29      3.46 o 
   3  15  10       41.59       38.53      3.02 o 
   4  15  10       51.69       49.71      4.04 o 
   0  16  10       66.40       75.13      9.66 o 
   1  16  10       35.02       27.08      2.52 o 
   2  16  10       25.20       24.31      3.17 o 
   3  16  10       34.29       38.68      3.09 o 
   4  16  10       14.78       12.39      2.84 o 
   0  17  10      346.51      380.86     11.64 o 
   1  17  10       67.39       71.16      4.20 o 
   2  17  10        7.74        7.75      1.94 o 
   3  17  10        4.39        4.89      1.99 o 
   0  18  10      140.70      140.87      7.48 o 
   1  18  10        0.10        1.10      1.81 o 
   2  18  10       60.47       59.29      5.74 o 
   3  18  10       54.51       54.45      5.19 o 
   0  19  10      101.01       91.61      8.46 o 
   1  19  10       42.40       48.55      3.93 o 
   2  19  10       26.38       32.17      3.57 o 
   0  20  10      247.57      286.99     25.16 o 
   1  20  10       15.50       16.26      3.09 o 
   1   0  11      846.99      861.98      9.01 o 
   2   0  11     2341.64     2489.93     27.02 o 
   3   0  11        0.05        0.30      1.18 o 
   4   0  11       83.05       77.91      4.41 o 
   5   0  11      259.60      267.64     16.04 o 
   6   0  11        4.84        3.88      2.29 o 
   7   0  11        4.39        2.25      3.58 o 
   0   1  11        2.53        1.99      0.66 o 
   1   1  11       57.93       58.22      1.42 o 
   2   1  11       88.82       97.73      2.66 o 
   3   1  11      338.33      334.69      5.33 o 
   4   1  11      244.54      217.26      6.01 o 
   5   1  11       20.13       15.57      1.95 o 
   6   1  11       51.40       55.00      3.56 o 
   7   1  11       28.86       24.94      3.97 o 
   0   2  11      321.56      329.08      5.15 o 
   1   2  11      223.56      208.77      3.07 o 
   2   2  11      249.71      253.96      3.82 o 
   3   2  11      184.35      168.23      3.90 o 
   4   2  11       64.16       58.39      2.75 o 
   5   2  11        0.44        1.42      1.33 o 
   6   2  11       17.88       17.02      2.60 o 
   7   2  11       68.96       79.84      6.94 o 
   0   3  11       36.56       47.98      2.02 o 
   1   3  11      176.15      192.84      4.07 o 
   2   3  11     1343.15     1322.72     11.24 o 
   3   3  11      101.46      105.48      3.41 o 
   4   3  11       48.65       52.19      2.93 o 
   5   3  11      182.37      180.01      4.97 o 
   6   3  11       62.97       67.70      4.30 o 
   0   4  11      334.55      345.13      6.07 o 
   1   4  11      100.44      105.64      2.19 o 
   2   4  11      326.70      319.72      4.62 o 
   3   4  11      335.56      309.91      5.71 o 
   4   4  11      370.43      356.04      6.69 o 
   5   4  11       61.23       62.31      4.03 o 
   6   4  11       27.03       25.46      4.43 o 
   0   5  11       59.33       76.01      2.87 o 
   1   5  11       80.79       80.75      2.03 o 
   2   5  11      148.63      145.55      3.72 o 
   3   5  11      206.35      204.41      4.87 o 
   4   5  11       87.84       76.15      4.29 o 
   5   5  11       13.71       10.18      2.22 o 
   6   5  11       15.56       17.89      3.10 o 
   0   6  11     1247.62     1332.34     15.73 o 
   1   6  11      649.33      688.72      6.90 o 
   2   6  11      288.07      275.64      4.47 o 
   3   6  11      517.95      489.01      7.77 o 
   4   6  11      254.35      240.36      6.73 o 
   5   6  11       72.52       69.61      5.06 o 
   6   6  11       18.76       21.35      3.59 o 
   0   7  11       20.77       18.02      1.64 o 
   1   7  11       36.15       32.18      1.53 o 
   2   7  11      384.93      391.92      6.10 o 
   3   7  11      852.07      843.43     11.45 o 
   4   7  11        4.36        4.55      1.87 o 
   5   7  11       17.33       15.72      2.88 o 
   6   7  11       19.01       15.21      3.36 o 
   0   8  11       22.46       23.37      1.85 o 
   1   8  11       22.84       28.75      1.54 o 
   2   8  11       91.45       89.88      3.01 o 
   3   8  11      231.71      239.12      5.67 o 
   4   8  11       20.24       16.43      2.85 o 
   5   8  11       54.70       54.09      4.67 o 
   6   8  11       62.13       75.95      5.79 o 
   0   9  11       72.15       59.62      2.75 o 
   1   9  11      353.33      354.08      5.06 o 
   2   9  11      174.60      176.11      4.15 o 
   3   9  11      746.22      741.59      9.78 o 
   4   9  11       49.21       53.59      4.33 o 
   5   9  11       26.30       30.18      3.84 o 
   6   9  11      149.60      189.26     10.99 o 
   0  10  11        2.29       -0.19      0.96 o 
   1  10  11      138.79      147.63      4.09 o 
   2  10  11      294.62      293.93      5.24 o 
   3  10  11       15.21       13.00      1.94 o 
   4  10  11       96.94      104.34      5.12 o 
   5  10  11       63.31       73.91      8.26 o 
   6  10  11       32.24       28.25      4.10 o 
   0  11  11        8.27        7.00      1.48 o 
   1  11  11       37.31       39.64      2.16 o 
   2  11  11      241.08      243.34      5.25 o 
   3  11  11       32.94       35.33      2.61 o 
   4  11  11       17.36       11.02      2.38 o 
   5  11  11       36.41       37.17      7.09 o 
   0  12  11      211.39      201.25      7.25 o 
   1  12  11      213.72      199.24      4.26 o 
   2  12  11       63.22       53.60      2.88 o 
   3  12  11       44.02       41.98      2.85 o 
   4  12  11      240.62      243.09      6.86 o 
   5  12  11       18.70       13.36      2.99 o 
   0  13  11      147.89      145.42      6.22 o 
   1  13  11      185.12      181.66      4.54 o 
   2  13  11        4.85        3.67      1.41 o 
   3  13  11      203.85      207.19      6.21 o 
   4  13  11       10.71       14.21      2.54 o 
   5  13  11       31.68       36.25      4.57 o 
   0  14  11      174.76      176.93      5.94 o 
   1  14  11      354.49      371.59      6.76 o 
   2  14  11       17.76       18.52      2.60 o 
   3  14  11        5.25        5.14      1.71 o 
   4  14  11      120.35      130.20      5.72 o 
   0  15  11        4.78        3.16      2.27 o 
   1  15  11       47.48       51.74      3.20 o 
   2  15  11        5.04        4.70      1.75 o 
   3  15  11      145.08      147.45      5.04 o 
   4  15  11      115.39      133.25      6.48 o 
   0  16  11      395.14      398.59     11.53 o 
   1  16  11       38.67       42.49      3.35 o 
   2  16  11        0.80        1.31      1.60 o 
   3  16  11        4.38        6.11      1.96 o 
   4  16  11       36.66       35.65      3.70 o 
   0  17  11       70.92       65.38      7.89 o 
   1  17  11       16.82       13.10      2.51 o 
   2  17  11       42.66       41.14      3.30 o 
   3  17  11       56.37       57.33      3.83 o 
   0  18  11       12.96        6.04      3.54 o 
   1  18  11       53.64       59.64      4.52 o 
   2  18  11        3.25        2.19      2.38 o 
   0  19  11        2.09        7.20      3.57 o 
   1  19  11       13.90       12.15      2.82 o 
   0   0  12        0.31        0.98      0.99 o 
   1   0  12      286.36      308.41      4.80 o 
   2   0  12       72.28       74.62      3.50 o 
   3   0  12       12.70       16.80      2.22 o 
   4   0  12        1.70        1.54      1.55 o 
   5   0  12       50.40       48.43      4.13 o 
   6   0  12      162.67      163.44      7.88 o 
   0   1  12       82.93       84.65      2.35 o 
   1   1  12      379.60      374.88      4.23 o 
   2   1  12      214.87      214.50      3.96 o 
   3   1  12       13.86       16.60      1.55 o 
   4   1  12      106.89       94.96      4.96 o 
   5   1  12       74.71       67.03      3.29 o 
   6   1  12        7.65        8.08      2.00 o 
   0   2  12     1615.56     1608.01     16.10 o 
   1   2  12     1084.00     1075.03      8.99 o 
   2   2  12        0.03        0.04      0.73 o 
   3   2  12       34.66       38.32      2.14 o 
   4   2  12      145.90      129.52      3.85 o 
   5   2  12       16.82       14.17      2.05 o 
   6   2  12      125.81      139.23      8.32 o 
   0   3  12        1.74        2.56      0.85 o 
   1   3  12      641.39      637.25      6.63 o 
   2   3  12       91.20       95.95      3.05 o 
   3   3  12     1177.83     1069.99     12.32 o 
   4   3  12      183.33      166.21      4.61 o 
   5   3  12       57.00       61.45      3.38 o 
   6   3  12        4.22        4.63      1.92 o 
   0   4  12        9.15        5.22      1.09 o 
   1   4  12       80.24       74.46      2.24 o 
   2   4  12      275.48      251.82      6.70 o 
   3   4  12       92.46      104.52      3.53 o 
   4   4  12      266.45      268.01      5.87 o 
   5   4  12       55.79       47.85      4.72 o 
   6   4  12       66.20       77.52      4.83 o 
   0   5  12       88.80       86.52      3.12 o 
   1   5  12      167.47      176.02      3.40 o 
   2   5  12      656.31      644.45      7.54 o 
   3   5  12      113.20      109.56      4.88 o 
   4   5  12      384.85      369.56      7.92 o 
   5   5  12       87.11       94.22      6.25 o 
   6   5  12       25.26       36.64      4.13 o 
   0   6  12       30.64       28.11      2.13 o 
   1   6  12      241.58      245.17      4.16 o 
   2   6  12      183.53      176.80      3.63 o 
   3   6  12       86.83       78.34      3.78 o 
   4   6  12       75.01       75.78      4.83 o 
   5   6  12       50.12       57.02      4.74 o 
   6   6  12        4.03        4.80      2.71 o 
   0   7  12       12.71       17.49      1.71 o 
   1   7  12      442.92      449.82      6.02 o 
   2   7  12      145.56      134.59      3.28 o 
   3   7  12      107.50      110.74      4.35 o 
   4   7  12       13.64       13.32      2.37 o 
   5   7  12        0.20        1.03      1.81 o 
   6   7  12       13.87       10.27      3.10 o 
   0   8  12      495.81      509.31      7.80 o 
   1   8  12       73.62       83.31      2.68 o 
   2   8  12       15.83       17.98      1.60 o 
   3   8  12      130.13      126.01      4.35 o 
   4   8  12        8.43        9.74      2.66 o 
   5   8  12       80.58       92.33      5.92 o 
   6   8  12        8.34        8.98      2.72 o 
   0   9  12        8.27       15.76      1.88 o 
   1   9  12      101.63      108.40      3.02 o 
   2   9  12      336.62      308.24      5.67 o 
   3   9  12      118.02      123.25      5.32 o 
   4   9  12        5.01        6.80      2.41 o 
   5   9  12       60.29       63.62      5.14 o 
   6   9  12        9.01        7.95      3.06 o 
   0  10  12      254.70      225.29      5.64 o 
   1  10  12      123.54      111.38      3.05 o 
   2  10  12       38.06       39.07      2.29 o 
   3  10  12      347.21      369.91      8.33 o 
   4  10  12       59.56       65.29      4.88 o 
   5  10  12        8.33        8.76      2.82 o 
   0  11  12       72.32       67.02      4.63 o 
   1  11  12       12.85       11.60      1.45 o 
   2  11  12      243.18      233.36      4.85 o 
   3  11  12       91.70       99.98      4.46 o 
   4  11  12       51.53       55.85      4.94 o 
   5  11  12       14.74       18.73      3.52 o 
   0  12  12       47.49       39.30      4.29 o 
   1  12  12       67.51       80.54      3.02 o 
   2  12  12       77.18       81.68      3.53 o 
   3  12  12       71.35       76.20      4.14 o 
   4  12  12        1.35        4.78      2.21 o 
   5  12  12       95.41      101.32      5.92 o 
   0  13  12        9.54       11.15      2.10 o 
   1  13  12        6.94       10.05      1.65 o 
   2  13  12       58.58       56.79      3.16 o 
   3  13  12       56.27       58.55      3.76 o 
   4  13  12        8.46       12.03      2.50 o 
   5  13  12        3.77        3.04      2.51 o 
   0  14  12        0.26        2.32      1.89 o 
   1  14  12       16.47       15.26      2.08 o 
   2  14  12       47.26       46.10      3.01 o 
   3  14  12       54.37       58.79      3.97 o 
   4  14  12       32.07       26.65      3.31 o 
   0  15  12        0.30       -1.37      2.22 o 
   1  15  12      126.80      127.52      4.50 o 
   2  15  12       87.35       85.40      3.92 o 
   3  15  12        9.79        7.07      1.98 o 
   4  15  12        1.08        2.77      2.16 o 
   0  16  12      128.87      132.95     11.35 o 
   1  16  12       49.75       55.78      3.65 o 
   2  16  12      116.26      126.95      5.07 o 
   3  16  12       70.21       73.88      4.12 o 
   0  17  12      105.65      116.48      9.13 o 
   1  17  12      123.03      118.46      5.69 o 
   2  17  12        2.69        1.89      1.76 o 
   3  17  12        1.04        0.93      1.70 o 
   0  18  12        0.13       -1.17      2.91 o 
   1  18  12       32.43       36.34      3.78 o 
   2  18  12       78.54       79.37      4.87 o 
   0  19  12        1.79        9.22      4.21 o 
   1  19  12       42.12       42.40      5.88 o 
   1   0  13     1301.78     1297.92     18.13 o 
   2   0  13       46.89       51.51      3.19 o 
   3   0  13       46.39       35.32      3.61 o 
   4   0  13      124.66      105.34      6.30 o 
   5   0  13       69.76       74.77      4.92 o 
   6   0  13       33.21       38.98      4.65 o 
   0   1  13      110.98      127.13      3.26 o 
   1   1  13      469.92      469.45      5.01 o 
   2   1  13      222.59      220.90      4.40 o 
   3   1  13      163.31      157.75      3.78 o 
   4   1  13       38.67       40.39      2.51 o 
   5   1  13      189.78      184.34      5.09 o 
   6   1  13       12.98        8.28      2.34 o 
   0   2  13       37.68       40.81      2.44 o 
   1   2  13      494.87      487.67      6.36 o 
   2   2  13       84.20       83.59      2.87 o 
   3   2  13      195.72      193.02      4.19 o 
   4   2  13       79.02       77.46      3.22 o 
   5   2  13       69.19       59.52      3.41 o 
   6   2  13       11.43        8.15      2.30 o 
   0   3  13      116.35      104.10      4.38 o 
   1   3  13      287.73      298.18      4.27 o 
   2   3  13      549.11      544.13      7.67 o 
   3   3  13       45.88       37.12      2.36 o 
   4   3  13        9.26        9.93      1.70 o 
   5   3  13      117.92      123.89      5.06 o 
   6   3  13      346.99      411.13     10.40 o 
   0   4  13      197.50      196.98      4.25 o 
   1   4  13      454.08      429.30      5.92 o 
   2   4  13      475.71      460.87      7.42 o 
   3   4  13        8.26       11.00      1.65 o 
   4   4  13      324.12      319.07      7.61 o 
   5   4  13       26.94       33.30      3.01 o 
   6   4  13       19.21       20.35      3.03 o 
   0   5  13      831.19      818.59     10.30 o 
   1   5  13      391.56      401.04      5.53 o 
   2   5  13       64.64       66.87      2.67 o 
   3   5  13       61.18       49.87      2.95 o 
   4   5  13      126.37      131.39      5.39 o 
   5   5  13        0.30        0.50      1.78 o 
   6   5  13       52.07       49.88      5.08 o 
   0   6  13       89.43       84.07      4.33 o 
   1   6  13        8.89        8.77      1.39 o 
   2   6  13      142.36      129.25      3.53 o 
   3   6  13      213.78      196.38      5.07 o 
   4   6  13       58.53       61.12      4.08 o 
   5   6  13       68.73       70.60      6.36 o 
   6   6  13       72.54       86.58      6.18 o 
   0   7  13       10.31       23.25      2.14 o 
   1   7  13        1.38        1.73      0.90 o 
   2   7  13       80.80       73.24      2.94 o 
   3   7  13      270.27      278.39      6.97 o 
   4   7  13       10.16       10.02      2.22 o 
   5   7  13       81.05       99.56      6.07 o 
   6   7  13       46.03       55.01      5.25 o 
   0   8  13        0.00        1.48      1.21 o 
   1   8  13       29.60       21.88      1.69 o 
   2   8  13       23.77       19.35      2.37 o 
   3   8  13       20.91       16.29      2.39 o 
   4   8  13       37.64       42.66      5.69 o 
   5   8  13       22.61       25.10      3.68 o 
   6   8  13        3.66        3.78      2.74 o 
   0   9  13       13.62        9.33      1.60 o 
   1   9  13      238.41      249.55      5.04 o 
   2   9  13      161.46      162.69      5.57 o 
   3   9  13       18.30       14.18      2.30 o 
   4   9  13       29.62       26.60      3.71 o 
   5   9  13       60.67       62.05      5.16 o 
   0  10  13      153.75      120.10      4.66 o 
   1  10  13      163.54      161.38      3.65 o 
   2  10  13      288.58      282.84      5.57 o 
   3  10  13       16.91       17.16      2.43 o 
   4  10  13       12.31       18.76      3.17 o 
   5  10  13      110.57      120.13      6.86 o 
   0  11  13       50.75       45.61      3.57 o 
   1  11  13       76.07       65.15      2.72 o 
   2  11  13      218.30      212.75      4.76 o 
   3  11  13       72.92       69.64      3.95 o 
   4  11  13       49.68       58.37      4.86 o 
   5  11  13       23.55       24.78      4.58 o 
   0  12  13       66.08       51.77      4.38 o 
   1  12  13      239.24      228.40      4.79 o 
   2  12  13       83.94       76.94      3.52 o 
   3  12  13        5.95        4.53      1.81 o 
   4  12  13       70.29       75.17      4.91 o 
   5  12  13        1.07        6.89      2.63 o 
   0  13  13        0.18        1.08      1.75 o 
   1  13  13       51.72       50.93      2.79 o 
   2  13  13      172.76      185.04      5.32 o 
   3  13  13        0.52        3.20      1.82 o 
   4  13  13       69.70       72.66      5.81 o 
   0  14  13       19.41       16.08      4.42 o 
   1  14  13       84.92       85.36      4.06 o 
   2  14  13       10.57        7.74      1.90 o 
   3  14  13        8.04        8.90      2.23 o 
   4  14  13       51.56       46.47      4.43 o 
   0  15  13      182.39      174.49      9.70 o 
   1  15  13      143.81      154.29      5.21 o 
   2  15  13       25.83       25.29      2.56 o 
   3  15  13        6.70        4.51      2.22 o 
   4  15  13        1.68        4.99      2.75 o 
   0  16  13      883.43      939.07     44.85 o 
   1  16  13       50.50       57.52      3.77 o 
   2  16  13       50.49       50.88      3.61 o 
   3  16  13       20.05       21.98      3.02 o 
   0  17  13        6.14        0.69      2.96 o 
   1  17  13       39.44       43.50      4.51 o 
   2  17  13       32.58       42.15      3.48 o 
   0  18  13      368.73      412.39     16.74 o 
   1  18  13      274.38      311.77     10.34 o 
   0   0  14     2600.08     2611.68     34.51 o 
   1   0  14      152.93      166.53      4.76 o 
   2   0  14      399.60      395.31      8.41 o 
   3   0  14       13.84        9.08      1.99 o 
   4   0  14        2.92        1.56      1.66 o 
   5   0  14      913.02      962.84     18.66 o 
   6   0  14       16.31       11.54      3.63 o 
   0   1  14      251.07      249.90      4.83 o 
   1   1  14      155.76      148.08      3.42 o 
   2   1  14       11.31       14.88      1.50 o 
   3   1  14      239.13      221.12      4.62 o 
   4   1  14       31.64       20.32      2.02 o 
   5   1  14      150.14      159.58      4.81 o 
   6   1  14       62.65       64.63      4.44 o 
   0   2  14      261.48      247.42      4.77 o 
   1   2  14       40.25       43.88      2.06 o 
   2   2  14       93.27       96.54      2.95 o 
   3   2  14      159.17      147.75      3.82 o 
   4   2  14       93.90       90.20      3.81 o 
   5   2  14      265.56      277.01      6.38 o 
   6   2  14        8.58        5.22      2.12 o 
   0   3  14        4.21        2.73      1.31 o 
   1   3  14       98.89       98.46      2.69 o 
   2   3  14       83.71       85.16      3.21 o 
   3   3  14       42.10       37.92      2.42 o 
   4   3  14       43.50       41.67      2.76 o 
   5   3  14       37.38       36.35      3.27 o 
   6   3  14       15.48       10.60      2.59 o 
   0   4  14       55.37       52.95      4.27 o 
   1   4  14        7.24        9.48      1.13 o 
   2   4  14      133.54      119.28      3.89 o 
   3   4  14       13.05       12.29      1.81 o 
   4   4  14      163.46      159.21      4.67 o 
   5   4  14       33.47       28.98      2.98 o 
   6   4  14       22.21       22.70      3.27 o 
   0   5  14       68.82       75.10      3.70 o 
   1   5  14       30.17       23.71      1.65 o 
   2   5  14       78.79       66.61      3.17 o 
   3   5  14      383.54      363.33      7.14 o 
   4   5  14      112.66      113.33      5.86 o 
   5   5  14        9.19        7.73      2.27 o 
   6   5  14        5.87        6.49      2.43 o 
   0   6  14        0.23        1.91      1.77 o 
   1   6  14        6.32        4.48      1.04 o 
   2   6  14       98.75       93.83      3.70 o 
   3   6  14        7.80        5.43      1.68 o 
   4   6  14       78.96       82.09      4.69 o 
   5   6  14       35.72       44.05      5.69 o 
   6   6  14        9.33        5.36      2.59 o 
   0   7  14      803.05      740.72     12.76 o 
   1   7  14      148.44      145.31      3.48 o 
   2   7  14      344.24      340.26      6.08 o 
   3   7  14       98.31      110.75      4.83 o 
   4   7  14        8.58        4.15      1.93 o 
   5   7  14       19.46       19.88      3.36 o 
   0   8  14      297.21      288.16      7.47 o 
   1   8  14      288.17      284.69      5.03 o 
   2   8  14      247.77      251.65      5.33 o 
   3   8  14       86.68       86.18      5.00 o 
   4   8  14      119.47      121.61      6.31 o 
   5   8  14        0.79        1.62      2.14 o 
   0   9  14       16.99       16.49      2.45 o 
   1   9  14      170.34      159.47      4.50 o 
   2   9  14       36.39       36.41      2.67 o 
   3   9  14       93.66       97.58      4.79 o 
   4   9  14       68.97       70.48      7.10 o 
   5   9  14       19.51       24.74      3.81 o 
   0  10  14       39.25       31.44      3.09 o 
   1  10  14       17.92       14.80      1.61 o 
   2  10  14       39.43       36.33      3.01 o 
   3  10  14       50.20       47.53      4.15 o 
   4  10  14       88.58       89.11      5.72 o 
   5  10  14       44.80       39.95      4.60 o 
   0  11  14       57.63       43.40      3.63 o 
   1  11  14       24.47       25.55      2.11 o 
   2  11  14      121.38      129.32      4.72 o 
   3  11  14       18.08       17.41      2.72 o 
   4  11  14      244.77      263.62      8.83 o 
   5  11  14       39.31       40.43      4.71 o 
   0  12  14       97.11       96.02      6.34 o 
   1  12  14       43.16       37.45      2.69 o 
   2  12  14        2.21        2.17      1.45 o 
   3  12  14       16.33       14.71      2.78 o 
   4  12  14       19.62       13.14      2.91 o 
   0  13  14       88.08       88.19      5.70 o 
   1  13  14      235.02      253.25      5.54 o 
   2  13  14      172.02      198.33      5.35 o 
   3  13  14       48.77       57.17      3.98 o 
   4  13  14       36.67       43.43      4.26 o 
   0  14  14        3.71        5.53      2.51 o 
   1  14  14      253.35      273.44      6.76 o 
   2  14  14      183.79      192.50      5.44 o 
   3  14  14       15.33       17.34      2.84 o 
   4  14  14        8.12        6.37      2.84 o 
   0  15  14      135.92      144.80      9.14 o 
   1  15  14       27.10       28.30      3.20 o 
   2  15  14       30.80       31.37      2.87 o 
   3  15  14       68.49       70.13      5.64 o 
   0  16  14       11.04        8.06      3.74 o 
   1  16  14       10.05       11.68      2.58 o 
   2  16  14       16.99       14.92      2.59 o 
   3  16  14       50.71       52.21      4.20 o 
   0  17  14       11.84        7.99      4.05 o 
   1  17  14       34.60       31.01      6.10 o 
   2  17  14        9.42       10.76      2.55 o 
   0  18  14       58.79       49.86     11.39 o 
   1   0  15      357.27      341.15      9.38 o 
   2   0  15     1284.36     1297.58     17.72 o 
   3   0  15       10.55        9.60      2.13 o 
   4   0  15        5.61        8.24      2.27 o 
   5   0  15      111.42      106.64      7.06 o 
   6   0  15       87.82       96.03      7.03 o 
   0   1  15        0.86        3.68      1.23 o 
   1   1  15      253.46      246.99      4.53 o 
   2   1  15       69.96       70.03      2.72 o 
   3   1  15       40.75       41.07      2.65 o 
   4   1  15       73.91       65.86      3.17 o 
   5   1  15       53.13       46.80      3.78 o 
   6   1  15      115.24      119.99      6.35 o 
   0   2  15      743.60      723.71     12.05 o 
   1   2  15      540.28      534.05      7.00 o 
   2   2  15       36.18       31.88      2.01 o 
   3   2  15      237.19      220.38      4.73 o 
   4   2  15        5.39        5.02      1.53 o 
   5   2  15       14.68       15.13      2.28 o 
   6   2  15      311.13      370.07     10.86 o 
   0   3  15      207.20      213.96      5.97 o 
   1   3  15      102.16      103.83      3.18 o 
   2   3  15       49.13       48.74      2.67 o 
   3   3  15      243.31      221.40      5.06 o 
   4   3  15       25.66       25.46      2.67 o 
   5   3  15      204.50      211.17      8.32 o 
   6   3  15      223.72      246.66      9.35 o 
   0   4  15       98.78      102.16      4.30 o 
   1   4  15       15.15       13.27      1.58 o 
   2   4  15       46.87       37.64      2.43 o 
   3   4  15        2.90        1.18      1.26 o 
   4   4  15        6.62        3.34      1.51 o 
   5   4  15        1.82       -0.17      1.64 o 
   6   4  15        1.99        2.41      2.15 o 
   0   5  15      151.29      157.73      5.31 o 
   1   5  15       27.87       23.53      1.77 o 
   2   5  15      169.66      146.41      4.11 o 
   3   5  15      112.78      108.39      4.25 o 
   4   5  15       16.51       15.90      2.44 o 
   5   5  15        4.06        7.93      2.33 o 
   0   6  15      172.34      184.66      9.41 o 
   1   6  15       34.51       26.68      1.83 o 
   2   6  15      370.74      392.23      7.33 o 
   3   6  15       95.98       97.66      5.47 o 
   4   6  15       41.36       43.87      3.78 o 
   5   6  15        5.95        6.08      2.39 o 
   0   7  15       28.93       36.10      3.66 o 
   1   7  15      126.27      123.47      3.33 o 
   2   7  15      208.62      194.60      5.51 o 
   3   7  15        5.56        3.66      1.84 o 
   4   7  15       18.56       17.18      2.73 o 
   5   7  15       21.49       21.42      4.08 o 
   0   8  15       45.61       42.45      3.37 o 
   1   8  15       64.65       56.37      2.70 o 
   2   8  15      115.23       98.18      4.04 o 
   3   8  15        2.71        3.59      1.81 o 
   4   8  15       75.65       81.26      6.60 o 
   5   8  15        9.96        8.60      2.79 o 
   0   9  15        3.14        4.97      1.87 o 
   1   9  15       51.01       46.77      3.04 o 
   2   9  15       43.03       43.40      3.09 o 
   3   9  15       32.82       35.29      3.70 o 
   4   9  15        0.29        3.47      2.26 o 
   5   9  15       47.19       52.70      5.09 o 
   0  10  15        4.16        3.95      1.83 o 
   1  10  15      157.49      156.11      5.41 o 
   2  10  15       16.02       14.64      2.11 o 
   3  10  15       21.41       22.93      3.26 o 
   4  10  15       52.91       48.52      4.52 o 
   5  10  15       11.93       10.03      3.82 o 
   0  11  15        0.00        0.54      1.58 o 
   1  11  15       90.81       95.09      3.57 o 
   2  11  15      111.17      109.38      4.60 o 
   3  11  15       44.01       49.51      3.97 o 
   4  11  15      138.91      149.08      7.18 o 
   0  12  15        1.76        1.60      1.97 o 
   1  12  15       21.68       21.14      2.34 o 
   2  12  15       28.73       27.21      2.84 o 
   3  12  15      240.17      277.97      7.97 o 
   4  12  15       52.67       47.75      4.43 o 
   0  13  15        9.43       12.46      2.92 o 
   1  13  15       26.43       25.77      2.82 o 
   2  13  15        3.69        1.33      1.80 o 
   3  13  15      261.51      270.56      8.02 o 
   4  13  15        8.60        3.82      2.67 o 
   0  14  15        3.54        5.23      2.42 o 
   1  14  15       58.04       57.50      4.06 o 
   2  14  15       98.46      122.28      5.50 o 
   3  14  15       57.59       58.01      4.87 o 
   0  15  15        0.24        4.70      3.10 o 
   1  15  15       65.10       63.98      4.37 o 
   2  15  15      163.67      165.98      9.58 o 
   3  15  15      131.56      147.02      9.80 o 
   0  16  15        2.23        3.10      2.91 o 
   1  16  15        9.76       10.35      2.60 o 
   2  16  15       75.44       80.52      6.77 o 
   0  17  15       40.79       38.64      7.49 o 
   1  17  15       35.00       36.56      4.81 o 
   0   0  16      110.68      127.95     10.70 o 
   1   0  16        2.14        3.79      1.56 o 
   2   0  16       14.03       10.74      2.06 o 
   3   0  16       13.68       13.08      2.57 o 
   4   0  16        0.48        1.16      1.84 o 
   5   0  16        0.13        0.24      2.13 o 
   0   1  16     1868.43     1851.62     31.25 o 
   1   1  16       80.86       77.12      2.77 o 
   2   1  16       14.68       14.49      1.59 o 
   3   1  16      122.45      127.07      3.85 o 
   4   1  16       36.67       37.40      2.66 o 
   5   1  16       38.86       38.49      3.02 o 
   0   2  16     2564.98     2639.85     31.67 o 
   1   2  16      179.28      176.77      4.20 o 
   2   2  16      168.29      165.21      4.57 o 
   3   2  16       41.26       42.65      2.55 o 
   4   2  16        0.13        3.02      1.48 o 
   5   2  16       15.54       15.93      2.32 o 
   0   3  16      107.24      116.12      5.13 o 
   1   3  16       99.33       94.47      3.24 o 
   2   3  16       12.59       14.19      1.83 o 
   3   3  16      215.03      192.55      5.06 o 
   4   3  16       47.77       47.54      3.10 o 
   5   3  16      185.42      195.88     11.67 o 
   0   4  16      158.93      162.22      5.48 o 
   1   4  16      146.50      138.56      4.02 o 
   2   4  16      106.61      104.24      3.73 o 
   3   4  16        3.40        7.04      1.68 o 
   4   4  16      156.07      159.42      6.35 o 
   5   4  16       41.23       36.72      3.74 o 
   0   5  16      422.62      411.84      9.17 o 
   1   5  16       82.07       86.22      3.88 o 
   2   5  16      204.31      190.73      4.79 o 
   3   5  16       88.61       82.60      4.40 o 
   4   5  16        1.00        1.43      1.65 o 
   5   5  16      132.54      148.85      6.19 o 
   0   6  16      101.55      103.35      5.70 o 
   1   6  16      244.22      229.14      7.61 o 
   2   6  16       32.68       31.63      2.97 o 
   3   6  16        8.31        8.02      1.88 o 
   4   6  16       18.42       20.05      2.77 o 
   5   6  16       35.88       40.16      4.14 o 
   0   7  16       25.89       27.68      3.14 o 
   1   7  16       90.74       88.63      3.62 o 
   2   7  16       22.26       20.96      2.27 o 
   3   7  16       22.67       16.00      2.55 o 
   4   7  16       87.37       81.95      7.22 o 
   5   7  16        0.25       -0.30      2.10 o 
   0   8  16        0.92        1.47      1.55 o 
   1   8  16      170.44      169.71      4.69 o 
   2   8  16       57.71       56.24      3.63 o 
   3   8  16       67.32       64.86      4.26 o 
   4   8  16       41.74       44.19      5.07 o 
   5   8  16       33.55       34.82      4.52 o 
   0   9  16       18.18       19.11      2.66 o 
   1   9  16       65.37       53.69      3.15 o 
   2   9  16       22.11       19.87      2.58 o 
   3   9  16        0.72        4.70      2.01 o 
   4   9  16        8.66        5.82      2.73 o 
   5   9  16       26.66       22.56      3.91 o 
   0  10  16       14.23        8.81      2.66 o 
   1  10  16       95.69       95.90      4.28 o 
   2  10  16       56.74       54.73      3.49 o 
   3  10  16      189.98      195.12      7.43 o 
   4  10  16       86.33       89.24      5.87 o 
   0  11  16       23.61       28.81      3.45 o 
   1  11  16       53.97       59.94      3.31 o 
   2  11  16       11.10        8.18      2.16 o 
   3  11  16       65.65       67.09      4.54 o 
   4  11  16       22.01       25.89      4.63 o 
   0  12  16        3.57        3.49      2.11 o 
   1  12  16        2.74        3.58      1.62 o 
   2  12  16       23.90       18.51      2.72 o 
   3  12  16       30.69       26.83      3.52 o 
   4  12  16        0.45        1.25      2.31 o 
   0  13  16        1.84        1.08      2.29 o 
   1  13  16       19.65       20.78      2.45 o 
   2  13  16      114.71      112.87      5.92 o 
   3  13  16        2.43        2.42      2.20 o 
   0  14  16       28.32       26.18      3.99 o 
   1  14  16       27.08       33.16      3.41 o 
   2  14  16       81.57       90.43      5.47 o 
   3  14  16       85.75       68.70      4.99 o 
   0  15  16        1.19        2.40      3.60 o 
   1  15  16       16.49       10.96      2.60 o 
   2  15  16        4.31        6.59      2.69 o 
   0  16  16        0.31       -1.16      2.73 o 
   1  16  16       34.32       43.32      4.08 o 
   1   0  17        0.80        0.29      1.44 o 
   2   0  17       80.49       75.47      4.23 o 
   3   0  17        8.64        7.95      2.18 o 
   4   0  17        0.25       -1.10      1.96 o 
   5   0  17       15.37       12.03      3.06 o 
   1   1  17      109.86      103.75      3.19 o 
   2   1  17       11.81       11.45      1.58 o 
   3   1  17      242.19      240.46      5.21 o 
   4   1  17        4.32        5.56      1.67 o 
   5   1  17       11.77       13.29      2.30 o 
   0   2  17      102.56      133.49      8.00 o 
   1   2  17      168.60      183.13      4.76 o 
   2   2  17       19.68       18.35      1.89 o 
   3   2  17      111.48      112.72      4.36 o 
   4   2  17       46.68       40.99      3.14 o 
   5   2  17       58.65       60.40      3.74 o 
   0   3  17       22.47       16.83      3.98 o 
   1   3  17      297.83      303.38      6.76 o 
   2   3  17       94.93       89.47      3.64 o 
   3   3  17        6.51        8.01      1.81 o 
   4   3  17       10.02       10.14      1.95 o 
   5   3  17        2.82        3.11      1.92 o 
   0   4  17       36.56       45.71      3.98 o 
   1   4  17      312.84      320.94      7.02 o 
   2   4  17      388.34      387.40      7.08 o 
   3   4  17       11.98        8.76      1.86 o 
   4   4  17       31.20       33.27      3.00 o 
   5   4  17       95.81      103.51      6.87 o 
   0   5  17      198.36      197.33      6.35 o 
   1   5  17      654.17      670.85     10.77 o 
   2   5  17      181.42      164.99      4.61 o 
   3   5  17       60.56       68.20      3.57 o 
   4   5  17       68.96       70.59      4.94 o 
   5   5  17       25.99       30.07      4.59 o 
   0   6  17        2.38        2.13      1.58 o 
   1   6  17      153.38      145.63      5.89 o 
   2   6  17       60.64       57.38      3.15 o 
   3   6  17       60.17       60.58      3.47 o 
   4   6  17        3.25        4.03      2.01 o 
   5   6  17       33.01       36.96      4.11 o 
   0   7  17       48.12       51.88      3.86 o 
   1   7  17      110.53      106.91      4.47 o 
   2   7  17      113.11      108.32      4.13 o 
   3   7  17        6.79        7.73      2.25 o 
   4   7  17       13.98       10.78      2.49 o 
   5   7  17       51.35       49.90      4.65 o 
   0   8  17       11.24       14.71      2.57 o 
   1   8  17       23.93       26.27      2.74 o 
   2   8  17       33.38       33.39      3.82 o 
   3   8  17       10.74       10.34      2.34 o 
   4   8  17      137.28      136.90      6.98 o 
   0   9  17        8.64        8.25      2.74 o 
   1   9  17       75.48       81.02      3.76 o 
   2   9  17       46.67       48.23      3.92 o 
   3   9  17      158.95      151.48      7.84 o 
   4   9  17       48.34       46.42      4.57 o 
   0  10  17       77.28       71.30      4.76 o 
   1  10  17      120.10      146.50      5.13 o 
   2  10  17       80.94       87.71      4.61 o 
   3  10  17       18.00       26.82      5.67 o 
   4  10  17        7.49        3.43      2.69 o 
   0  11  17       72.11       57.81      4.52 o 
   1  11  17       88.05       92.70      4.48 o 
   2  11  17       26.21       26.83      3.10 o 
   3  11  17       92.55       89.72      6.53 o 
   4  11  17       27.84       35.46      4.37 o 
   0  12  17       26.05       24.62      5.08 o 
   1  12  17       38.67       43.81      4.93 o 
   2  12  17       52.73       56.32      5.02 o 
   3  12  17       94.30       97.19      7.47 o 
   0  13  17       61.56       56.96      7.67 o 
   1  13  17        6.58        3.15      1.86 o 
   2  13  17       26.47       26.77      3.95 o 
   3  13  17        4.15        4.50      2.63 o 
   0  14  17      159.48      191.60      8.69 o 
   1  14  17       68.07       72.29      5.28 o 
   2  14  17       47.28       50.01      5.13 o 
   0  15  17       68.46       71.56     11.35 o 
   1  15  17       23.86       31.43      3.98 o 
   0   0  18     1102.82     1080.01     36.61 o 
   1   0  18        0.66        2.46      2.16 o 
   2   0  18       89.75       96.40      4.80 o 
   3   0  18      100.12       87.76      5.06 o 
   4   0  18        0.53        1.43      2.06 o 
   5   0  18       60.24       64.40      6.99 o 
   0   1  18        6.23        8.23      4.57 o 
   1   1  18       64.65       72.24      3.73 o 
   2   1  18        9.74        7.10      1.51 o 
   3   1  18       13.16        8.11      1.68 o 
   4   1  18      101.39      101.00      4.08 o 
   5   1  18       23.29       17.87      2.60 o 
   0   2  18        0.93        5.62      3.14 o 
   1   2  18      104.72      103.64      5.63 o 
   2   2  18       10.01       10.56      2.04 o 
   3   2  18      238.89      245.65      9.19 o 
   4   2  18       94.17       87.03      4.22 o 
   5   2  18       56.55       61.24      6.39 o 
   0   3  18        1.26        0.52      2.36 o 
   1   3  18      221.47      225.23      5.99 o 
   2   3  18       25.05       19.69      2.24 o 
   3   3  18       68.68       73.97      3.75 o 
   4   3  18       10.07        3.83      1.81 o 
   5   3  18      137.58      148.43      6.90 o 
   0   4  18        0.00        1.00      2.76 o 
   1   4  18      150.14      142.27      6.89 o 
   2   4  18       58.24       58.77      3.22 o 
   3   4  18       26.09       24.73      2.53 o 
   4   4  18       11.37        9.42      2.21 o 
   5   4  18      151.04      173.14      6.88 o 
   0   5  18      157.61      158.53      9.23 o 
   1   5  18      167.01      174.68      5.40 o 
   2   5  18       40.41       30.97      2.79 o 
   3   5  18        8.44        9.15      1.96 o 
   4   5  18       16.27       16.40      2.71 o 
   5   5  18       34.86       34.03      4.28 o 
   0   6  18        3.30        2.76      2.03 o 
   1   6  18        5.43        8.75      2.62 o 
   2   6  18       43.15       46.29      3.46 o 
   3   6  18      201.90      217.24      6.39 o 
   4   6  18       25.39       18.70      2.87 o 
   0   7  18      165.83      185.22      8.28 o 
   1   7  18      106.42       95.81      4.41 o 
   2   7  18      197.44      199.88      6.16 o 
   3   7  18       20.13       18.11      2.53 o 
   4   7  18       48.11       54.30      4.19 o 
   0   8  18       18.01       19.03      3.46 o 
   1   8  18      307.48      312.64      7.55 o 
   2   8  18      250.90      271.77     11.43 o 
   3   8  18       25.64       23.17      2.94 o 
   4   8  18       30.13       33.94      3.86 o 
   0   9  18        1.91        2.44      2.21 o 
   1   9  18       10.36        9.78      2.15 o 
   2   9  18       37.14       39.49      3.79 o 
   3   9  18        8.71        7.89      2.42 o 
   4   9  18       16.77       17.52      3.96 o 
   0  10  18        2.24        4.11      2.20 o 
   1  10  18       25.16       23.43      3.03 o 
   2  10  18       13.03       15.88      2.97 o 
   3  10  18        6.02        6.16      2.65 o 
   0  11  18      150.85      162.30     11.22 o 
   1  11  18       32.36       28.06      3.36 o 
   2  11  18        4.30        8.49      2.52 o 
   3  11  18       98.94      107.14      6.18 o 
   0  12  18        0.69        2.60      2.56 o 
   1  12  18       75.13       70.92      4.29 o 
   2  12  18       20.88       24.86      3.99 o 
   3  12  18       62.83       74.46      5.50 o 
   0  13  18        2.58        6.12      2.83 o 
   1  13  18      112.88      118.15      5.75 o 
   2  13  18       17.17       16.93      3.57 o 
   0  14  18        2.61        2.68      2.72 o 
   1  14  18       23.31       26.16      3.87 o 
   1   0  19      213.14      215.38     10.99 o 
   2   0  19      168.60      178.49      6.97 o 
   3   0  19       68.13       82.95      5.13 o 
   4   0  19       14.21       11.93      2.96 o 
   0   1  19        8.00       10.58      6.67 o 
   1   1  19      145.02      134.41      7.40 o 
   2   1  19       23.20       26.05      2.26 o 
   3   1  19        9.72       10.12      1.78 o 
   4   1  19        6.42        3.71      1.89 o 
   0   2  19      124.13      107.94      9.98 o 
   1   2  19       61.60       61.68      4.86 o 
   2   2  19       50.39       53.14      3.21 o 
   3   2  19       94.56       95.28      4.30 o 
   4   2  19       66.29       65.92      3.98 o 
   0   3  19        0.04        0.86      3.71 o 
   1   3  19      154.77      161.44      5.83 o 
   2   3  19      213.85      214.30      6.51 o 
   3   3  19       39.64       39.85      3.14 o 
   4   3  19       26.55       22.79      2.78 o 
   0   4  19       52.15       37.04      5.81 o 
   1   4  19       57.65       49.99      3.49 o 
   2   4  19       98.43       90.59      4.64 o 
   3   4  19        8.71        7.95      1.98 o 
   4   4  19       51.37       55.76      4.21 o 
   0   5  19        8.89        9.35      4.08 o 
   1   5  19      160.54      163.76      6.29 o 
   2   5  19       75.84       77.02      4.32 o 
   3   5  19       33.16       23.90      2.66 o 
   4   5  19       15.86       13.96      2.71 o 
   0   6  19        2.36        3.72      3.35 o 
   1   6  19      146.84      150.28      6.76 o 
   2   6  19       93.94       88.59      4.87 o 
   3   6  19       34.30       26.88      3.02 o 
   4   6  19       84.36       96.40      5.22 o 
   0   7  19       63.61       61.78      7.11 o 
   1   7  19       21.83       18.79      2.56 o 
   2   7  19       95.65       89.87      4.72 o 
   3   7  19        4.27        2.11      1.85 o 
   4   7  19       91.39      106.67      7.94 o 
   0   8  19       78.74       63.76     11.03 o 
   1   8  19       70.17       71.11      5.60 o 
   2   8  19        4.92        4.96      2.25 o 
   3   8  19       33.10       36.38      3.95 o 
   4   8  19       97.00      104.30      5.94 o 
   0   9  19       18.71       17.20      4.53 o 
   1   9  19       22.12       16.97      2.71 o 
   2   9  19       57.92       63.43      6.16 o 
   3   9  19       74.20       78.44      5.38 o 
   0  10  19       15.52       14.95      3.57 o 
   1  10  19        8.21        6.25      2.18 o 
   2  10  19       37.18       45.34      4.21 o 
   3  10  19       56.94       55.28      5.33 o 
   0  11  19        5.01        3.44      2.73 o 
   1  11  19      135.73      144.82      6.34 o 
   2  11  19       54.79       54.71      4.66 o 
   3  11  19       10.60        7.35      3.08 o 
   0  12  19       94.49      119.99     10.27 o 
   1  12  19        4.38        6.64      2.58 o 
   2  12  19       35.18       37.81      4.72 o 
   0  13  19      240.45      271.74     13.14 o 
   1  13  19       74.54       75.72      5.87 o 
   0   0  20        5.53       10.89      6.17 o 
   1   0  20       72.95       76.96     12.93 o 
   2   0  20      277.60      292.54     21.74 o 
   3   0  20        7.14        6.28      2.46 o 
   4   0  20      166.11      188.56      8.38 o 
   0   1  20       90.24       79.50      7.96 o 
   1   1  20       33.01       24.90      5.42 o 
   2   1  20        7.97       10.76      2.30 o 
   3   1  20       17.16       11.91      2.18 o 
   4   1  20       38.96       31.04      3.92 o 
   0   2  20      301.97      305.42     13.63 o 
   1   2  20       10.77        3.40      2.49 o 
   2   2  20       31.54       33.78      3.27 o 
   3   2  20      111.99      103.80      5.29 o 
   4   2  20       59.94       61.12      4.60 o 
   0   3  20        7.11        7.06      3.81 o 
   1   3  20       47.45       49.83      4.77 o 
   2   3  20       15.49       18.13      2.67 o 
   3   3  20       47.20       42.53      3.32 o 
   4   3  20       54.96       59.57      3.99 o 
   0   4  20       24.19       28.97      5.61 o 
   1   4  20       35.29       32.56      4.16 o 
   2   4  20        6.03        5.27      2.13 o 
   3   4  20      121.64      116.67      4.85 o 
   4   4  20      142.57      152.57      7.02 o 
   0   5  20       20.69       26.12      5.34 o 
   1   5  20       65.03       69.38      7.47 o 
   2   5  20      155.71      152.96      6.49 o 
   3   5  20       11.26        9.71      2.32 o 
   4   5  20       46.49       45.31      4.00 o 
   0   6  20       28.93       33.58      6.07 o 
   1   6  20      221.81      234.31      7.47 o 
   2   6  20       50.34       41.02      3.58 o 
   3   6  20        8.16        8.29      2.55 o 
   4   6  20       84.71      112.94      6.09 o 
   0   7  20      102.22       88.09      9.87 o 
   1   7  20       20.66       18.77      2.98 o 
   2   7  20       96.00       98.67      5.22 o 
   3   7  20       30.03       29.81      3.86 o 
   0   8  20      187.21      198.29     11.63 o 
   1   8  20       75.78       90.47      5.74 o 
   2   8  20      199.99      201.54      9.28 o 
   3   8  20       47.89       45.81      4.54 o 
   0   9  20       63.36       55.90      7.42 o 
   1   9  20        4.60        3.83      2.37 o 
   2   9  20       31.13       37.84      4.10 o 
   3   9  20       23.87       26.62      3.88 o 
   0  10  20       63.67       52.53     11.85 o 
   1  10  20       73.77       68.08      5.45 o 
   2  10  20        2.63        6.01      2.46 o 
   0  11  20       10.35       11.77      5.64 o 
   1  11  20       59.23       63.22      6.05 o 
   2  11  20        7.03        7.01      2.80 o 
   0  12  20       86.15       87.46     11.81 o 
   1  12  20       28.00       30.14      4.81 o 
   1   0  21       27.78       29.51      5.92 o 
   2   0  21       57.85       56.89      7.47 o 
   3   0  21      180.94      202.28      8.43 o 
   4   0  21        3.37        2.65      3.10 o 
   0   1  21       50.56       48.07      6.99 o 
   1   1  21       20.55       21.39      3.75 o 
   2   1  21       24.51       25.44      4.01 o 
   3   1  21       88.31       95.58      4.55 o 
   4   1  21       73.28       71.61      4.62 o 
   0   2  21       89.47       84.01      8.47 o 
   1   2  21       38.64       38.12      4.56 o 
   2   2  21       24.04       20.58      4.43 o 
   3   2  21       50.55       50.28      3.86 o 
   0   3  21       59.73       62.59      7.58 o 
   1   3  21        0.97        5.01      2.74 o 
   2   3  21       30.98       38.97      4.65 o 
   3   3  21       10.04       12.80      2.73 o 
   0   4  21       65.80       67.25      7.98 o 
   1   4  21       33.99       28.09      4.02 o 
   2   4  21      106.83      120.94      5.54 o 
   3   4  21        6.19        6.49      2.40 o 
   0   5  21      101.51      107.65      9.46 o 
   1   5  21      226.77      216.56      8.71 o 
   2   5  21      175.68      178.45      6.39 o 
   3   5  21        1.60        0.71      2.00 o 
   0   6  21       13.35        8.50      7.56 o 
   1   6  21       46.67       55.53      8.01 o 
   2   6  21       12.39       11.48      2.64 o 
   3   6  21       45.55       49.81      6.48 o 
   0   7  21      160.76      139.84     10.80 o 
   1   7  21        8.44        4.82      3.06 o 
   2   7  21       82.16       76.66      4.78 o 
   3   7  21       32.49       33.23      4.08 o 
   0   8  21       40.94       34.00      8.46 o 
   1   8  21       74.88       85.46      6.41 o 
   2   8  21      136.59      151.48      6.96 o 
   0   9  21       30.88       21.35      7.96 o 
   1   9  21       10.11        8.98      3.82 o 
   2   9  21       52.79       48.50      4.62 o 
   0  10  21        0.54        0.15      3.97 o 
   1  10  21      170.91      203.91      8.53 o 
   0  11  21       15.28       16.11      7.09 o 
   1  11  21       45.53       48.99      5.17 o 
   0   0  22       53.35       46.78     10.17 o 
   1   0  22        1.77        4.80      4.01 o 
   2   0  22        3.64        4.31      4.07 o 
   3   0  22       60.94       60.84      8.50 o 
   0   1  22        0.01        4.67      4.16 o 
   1   1  22       50.61       39.88      5.10 o 
   2   1  22       18.96       13.04      5.01 o 
   3   1  22        0.47        0.16      2.47 o 
   0   2  22       29.62       29.69      6.15 o 
   1   2  22       81.61       85.32      6.40 o 
   2   2  22        9.66        7.57      4.42 o 
   3   2  22        1.77        0.68      2.10 o 
   0   3  22       69.91       70.56     12.99 o 
   1   3  22       33.13       38.10      4.76 o 
   2   3  22       76.13       94.02      6.77 o 
   3   3  22       72.60       69.98      4.84 o 
   0   4  22       45.50       43.25      7.18 o 
   1   4  22       30.10       21.27      4.05 o 
   2   4  22        8.47        8.54      3.38 o 
   3   4  22        0.56        2.74      2.38 o 
   0   5  22        0.17       -0.61      3.82 o 
   1   5  22      109.39      104.26      6.98 o 
   2   5  22       65.52       84.00      6.57 o 
   0   6  22       62.63       64.38      8.43 o 
   1   6  22       39.67       40.01      4.92 o 
   2   6  22       24.49       18.53      4.52 o 
   0   7  22        3.70        5.77      4.43 o 
   1   7  22      123.65      127.73      7.68 o 
   2   7  22       16.69       15.53      3.68 o 
   0   8  22      124.06      111.90     10.41 o 
   1   8  22       58.89       63.93      6.13 o 
   0   9  22       15.28       14.80      6.08 o 
   1   9  22       37.31       35.20      5.77 o 
   1   0  23      256.25      275.87     21.48 o 
   2   0  23       10.23        7.35      4.82 o 
   0   1  23       64.81       56.69      8.16 o 
   1   1  23       59.43       47.67      8.29 o 
   2   1  23       29.63       17.85      4.01 o 
   0   2  23        3.50       12.54      5.21 o 
   1   2  23       19.60       24.36      4.24 o 
   2   2  23       11.11       10.03      3.39 o 
   0   3  23       24.53       17.60      5.83 o 
   1   3  23       43.83       50.37      5.62 o 
   2   3  23       39.36       38.61      5.24 o 
   0   4  23       89.99      109.26     10.43 o 
   1   4  23      106.67       99.33      7.02 o 
   2   4  23        9.40        7.13      3.58 o 
   0   5  23        7.56       10.06      4.80 o 
   1   5  23       48.32       42.46      5.30 o 
   2   5  23       15.57       12.02      3.92 o 
   0   6  23       56.93       53.90      8.15 o 
   1   6  23       45.35       39.10      5.40 o 
   0   7  23       16.38       16.83      5.52 o 
   0   0  24       24.60       21.45      9.10 o 
   1   0  24       40.86       44.35      8.11 o 
   0   1  24        3.18        5.85      4.78 o 
   1   1  24       24.01       20.51      4.27 o 
   0   2  24        7.08       13.32      5.87 o 
   1   2  24       23.62       21.73      4.39 o 
   0   3  24        2.15        4.70      4.75 o 
   1   3  24       37.93       30.54      4.86 o 
   0   4  24        4.50        4.45      4.60 o 
                                                 
